# Supplementary material for: Genetic overlap between major depressive disorder and obstructive sleep apnea
Source: Front Psychiatry. 2024 Nov 5;15:1464396. doi: 10.3389/fpsyt.2024.1464396 (PMC11574086; doi:10.3389/fpsyt.2024.1464396)
Supplement: Supplementary file 1 [file Table1.xlsx]

## Sheet: Supplementary Table 01
Table S1. Pleiotropic loci between MDD and OSA identified from cross-trait meta-analysis (P-CPASSOC < 5×10-8, single trait P-value < 1×10-3)
TopSNP	Effect allele	Other allele	MDD			OSA			PCPASSOC
			BETA	Z	P-value	BETA	Z	P-value
rs10043324	T	A	0.0232	5.27273	1.617e-07	0.000890451	3.32303	0.000890451	1.35746e-08
rs10043325	T	A	0.0232	5.27273	1.707e-07	0.000890451	3.32303	0.000890451	1.35746e-08
rs10045801	A	G	0.0236	5.36364	8.722e-08	0.000917551	3.31466	0.000917551	8.01977e-09
rs10062934	A	C	0.0239	5.43182	6.797e-08	0.000828781	3.34299	0.000828781	5.11188e-09
rs10072886	T	C	0.0237	5.38636	7.878e-08	0.000801124	3.3524	0.000801124	6.62769e-09
rs10076975	C	T	0.0232	5.27273	1.497e-07	0.000787898	3.35702	0.000787898	1.29318e-08
rs10078215	C	T	0.0236	5.36364	9.655e-08	0.000750914	3.37028	0.000750914	7.39893e-09
rs1015243	A	T	0.0219	5.09302	4.51e-07	0.000114807	3.85695	0.000114807	1.82079e-08
rs10164055	C	T	0.0225	5.23256	2.301e-07	0.000232418	3.6809	0.000232418	1.0307e-08
rs1020006	A	G	0.0295	6.86047	1.137e-11	0.000618059	3.42356	0.000618059	2.99277e-13
rs10234805	C	T	0.0297	6.90698	6.973e-12	0.000867661	3.33025	0.000867661	2.50608e-13
rs1024996	C	T	-0.0269	-6.25581	6.283e-10	0.000746449	-3.37193	0.000746449	2.43534e-11
rs10250881	T	C	0.022	5.11628	3.141e-07	2.46065e-05	4.21838	2.46065e-05	9.47824e-09
rs10278257	T	C	0.0298	6.93023	7.099e-12	0.000788352	3.35686	0.000788352	2.00781e-13
rs10281425	A	T	0.0292	6.63636	2.156e-11	0.000760834	3.36667	0.000760834	1.70332e-12
rs10400054	C	A	-0.0276	-5.11111	2.755e-07	0.000740525	-3.37411	0.000740525	3.22921e-08
rs10400055	G	A	-0.0275	-5.09259	2.959e-07	0.000740525	-3.37411	0.000740525	3.59053e-08
rs1042949	G	C	0.0292	6.63636	2.012e-11	0.000759451	3.36716	0.000759451	1.70184e-12
rs1044639	G	T	0.023	5.34884	1.004e-07	9.2028e-05	3.91071	9.2028e-05	3.66764e-09
rs10463147	A	G	0.0235	5.34091	9.806e-08	0.000732285	3.37719	0.000732285	8.38916e-09
rs10475747	A	T	0.0234	5.31818	1.145e-07	0.000763713	3.36562	0.000763713	9.76429e-09
rs10476496	C	T	0.0235	5.34091	1.05e-07	0.000745504	3.37227	0.000745504	8.44898e-09
rs10502971	A	G	0.0239	5.55814	3.516e-08	0.000698538	3.39015	0.000698538	2.20549e-09
rs10515891	C	T	0.0236	5.36364	9.395e-08	0.000687686	3.39444	0.000687686	7.14406e-09
rs1054168	T	C	0.0292	6.7907	1.868e-11	0.000733263	3.37683	0.000733263	5.44741e-13
rs1054169	A	G	0.0292	6.7907	1.81e-11	0.000637749	3.41503	0.000637749	5.08861e-13
rs1060700	G	A	0.0291	6.76744	1.915e-11	0.000712804	3.3846	0.000712804	6.37191e-13
rs10756218	C	T	-0.0238	-5.40909	7.257e-08	0.000819238	-3.34621	0.000819238	5.83462e-09
rs10756219	C	T	-0.0245	-5.56818	2.259e-08	0.000683565	-3.39609	0.000683565	2.05456e-09
rs10756243	T	C	-0.0239	-5.43182	5.659e-08	0.000374145	-3.55768	0.000374145	3.72789e-09
rs1076563	A	C	0.0242	5.5	3.82e-08	0.000244805	3.66764	0.000244805	2.08388e-09
rs1079232	A	G	0.0239	5.08511	2.673e-07	0.000321107	3.59766	0.000321107	2.74531e-08
rs10891549	T	C	0.0232	5.39535	7.54e-08	0.000241235	3.67139	0.000241235	3.93473e-09
rs10950391	G	A	0.0293	6.81395	1.508e-11	0.000610506	3.42691	0.000610506	4.19734e-13
rs10950392	C	T	0.0291	6.76744	2.38e-11	0.000599446	3.43187	0.000599446	5.8581e-13
rs10950393	C	T	0.0292	6.7907	1.736e-11	0.000599446	3.43187	0.000599446	4.93798e-13
rs10950394	T	C	0.029	6.74419	2.498e-11	0.000604965	3.42938	0.000604965	6.97674e-13
rs10950395	C	T	0.029	6.74419	2.409e-11	0.000594552	3.43409	0.000594552	6.9187e-13
rs10950396	C	T	0.0289	6.72093	2.528e-11	0.000599335	3.43192	0.000599335	8.23111e-13
rs10950397	T	C	0.0293	6.65909	2.142e-11	0.000586071	3.43798	0.000586071	1.27606e-12
rs10950398	A	G	0.0296	6.72727	1.253e-11	0.000599446	3.43187	0.000599446	7.85966e-13
rs10959776	T	C	-0.024	-5.45455	4.89e-08	0.000682857	-3.39638	0.000682857	4.11895e-09
rs10959777	T	C	-0.0236	-5.36364	7.952e-08	0.0008627	-3.33186	0.0008627	7.82254e-09
rs10959778	C	A	-0.0238	-5.40909	6.529e-08	0.000857393	-3.33357	0.000857393	5.94323e-09
rs10959841	C	T	-0.0224	-5.09091	3.839e-07	0.000136188	-3.81499	0.000136188	1.95599e-08
rs1107162	G	A	0.0243	5.52273	3.287e-08	0.000191412	3.73009	0.000191412	1.648e-09
rs1111935	G	T	0.0219	5.09302	4.25e-07	0.000115141	3.85625	0.000115141	1.82259e-08
rs11135347	A	T	0.0232	5.27273	1.459e-07	0.000816846	3.34703	0.000816846	1.31176e-08
rs11135351	A	G	0.0236	5.36364	8.944e-08	0.000733466	3.37676	0.000733466	7.32972e-09
rs11135354	C	T	0.0236	5.36364	8.821e-08	0.000634395	3.41646	0.000634395	6.91917e-09
rs11135356	C	T	0.0255	5.79545	9.859e-09	0.000101758	3.88636	0.000101758	2.28402e-10
rs11135357	G	A	0.0255	5.79545	9.837e-09	0.000101747	3.8864	0.000101747	2.28388e-10
rs11135358	C	G	-0.0255	-5.93023	4.114e-09	0.000466165	-3.49948	0.000466165	1.74861e-10
rs11135360	C	T	0.0244	5.54545	3.689e-08	0.000192673	3.72844	0.000192673	1.43421e-09
rs1114797	T	C	-0.0243	-5.52273	3.058e-08	0.000176612	-3.75032	0.000176612	1.59848e-09
rs1116313	A	G	0.0242	5.5	3.849e-08	0.000247469	3.66486	0.000247469	2.09255e-09
rs11214594	G	A	0.0226	5.25581	1.786e-07	0.000541103	3.45954	0.000541103	1.23393e-08
rs11214595	G	T	0.0226	5.25581	1.763e-07	0.000521627	3.4694	0.000521627	1.21664e-08
rs11214596	C	G	0.0225	5.23256	1.794e-07	0.00037887	3.55438	0.00037887	1.23569e-08
rs11214603	G	A	0.0235	5.46512	4.8e-08	0.00023518	3.67788	0.00023518	2.54426e-09
rs11214605	C	T	0.024	5.45455	4.74e-08	0.000848399	3.3365	0.000848399	4.49825e-09
rs11214608	C	T	0.0242	5.37778	6.042e-08	0.000391093	3.54602	0.000391093	5.26143e-09
rs1125313	A	C	-0.0232	-5.39535	7.405e-08	7.30432e-05	-3.96615	7.30432e-05	2.54148e-09
rs113316302	G	A	-0.0261	-4.92453	1.032e-06	1.44737e-05	-4.33655	1.44737e-05	2.46431e-08
rs11509137	C	T	0.029	6.59091	5.57e-11	0.000704417	3.38786	0.000704417	2.27474e-12
rs11509153	A	G	0.0289	6.56818	5.501e-11	0.000704417	3.38786	0.000704417	2.67587e-12
rs11514731	G	C	-0.0293	-5.32727	1.253e-07	0.000644407	-3.41221	0.000644407	8.64989e-09
rs1153637	G	T	0.0223	5.06818	4.797e-07	0.000561707	3.44946	0.000561707	3.71852e-08
rs11596241	A	G	-0.0288	-5.05263	3.814e-07	0.000104424	-3.88008	0.000104424	2.22887e-08
rs11596250	G	C	-0.0261	-4.83333	1.112e-06	1.13222e-05	-4.39025	1.13222e-05	3.86078e-08
rs11599313	T	C	-0.0273	-5.05556	3.665e-07	9.59887e-06	-4.42602	9.59887e-06	1.00779e-08
rs11608109	G	C	0.0238	5.40909	6.795e-08	0.000255	3.65718	0.000255	3.69593e-09
rs11608185	T	C	0.0241	5.47727	4.408e-08	0.000280576	3.6326	0.000280576	2.52602e-09
rs11762545	T	C	-0.0288	-5.23636	1.967e-07	0.000113928	-3.85883	0.000113928	7.79497e-09
rs11762636	A	C	-0.0288	-5.23636	2.11e-07	0.000113928	-3.85883	0.000113928	7.79497e-09
rs11764590	T	C	-0.0281	-5.10909	3.464e-07	0.000638807	-3.41458	0.000638807	3.08784e-08
rs11764780	C	G	-0.028	-5.09091	3.827e-07	0.000645416	-3.41177	0.000645416	3.4406e-08
rs11772627	C	G	-0.0297	-5.30357	9.723e-08	0.000205921	-3.71164	0.000205921	6.45617e-09
rs11877032	T	A	0.0215	5	6.56e-07	0.000143883	3.80139	0.000143883	3.36987e-08
rs11951815	G	T	0.0246	5.59091	3.006e-08	9.02153e-05	3.91549	9.02153e-05	8.1085e-10
rs11971133	C	T	0.0295	6.86047	1.055e-11	0.000560983	3.44981	0.000560983	2.85451e-13
rs11974304	T	C	0.0292	6.7907	1.76e-11	0.000599446	3.43187	0.000599446	4.93798e-13
rs12054765	G	A	0.0234	5.31818	1.226e-07	0.000917635	3.31463	0.000917635	1.05072e-08
rs12187834	T	C	0.0251	5.70455	1.545e-08	8.58658e-05	3.92741	8.58658e-05	3.85669e-10
rs12360992	A	C	0.0225	5.23256	1.892e-07	0.0005429	3.45865	0.0005429	1.41665e-08
rs12363125	C	T	0.0238	5.40909	6.483e-08	0.000206971	3.71036	0.000206971	3.41648e-09
rs12364051	A	G	0.0236	5.36364	9.312e-08	0.000234137	3.67901	0.000234137	4.71573e-09
rs12585957	C	G	0.0223	4.95556	7.727e-07	6.03295e-05	4.01151	6.03295e-05	3.24586e-08
rs12589771	G	A	0.0275	5	7.181e-07	0.000314992	3.60264	0.000314992	4.43725e-08
rs1261080	C	A	0.022	5.11628	4.089e-07	0.000100401	3.88963	0.000100401	1.51736e-08
rs1261081	A	T	0.0218	5.06977	4.927e-07	0.000112515	3.86188	0.000112515	2.07023e-08
rs1261082	C	T	0.0219	5.09302	4.026e-07	0.000104388	3.88016	0.000104388	1.76195e-08
rs1261084	G	A	0.0219	5.09302	4.234e-07	0.00012168	3.84272	0.00012168	1.85782e-08
rs1261086	G	A	0.022	5.11628	4.218e-07	0.00012709	3.83203	0.00012709	1.64672e-08
rs1261087	G	A	0.0218	5.06977	5.002e-07	0.000116998	3.85233	0.000116998	2.09831e-08
rs1261088	A	G	0.0219	5.09302	4.454e-07	0.000146033	3.79771	0.000146033	1.97977e-08
rs1261089	T	C	0.0219	5.09302	4.44e-07	0.000119782	3.84657	0.000119782	1.84772e-08
rs1262465	A	G	-0.0223	-5.18605	2.762e-07	0.000161707	-3.77237	0.000161707	1.19007e-08
rs12667950	T	G	0.0291	6.76744	2.028e-11	0.000586071	3.43798	0.000586071	5.79472e-13
rs12668625	A	G	0.0291	6.61364	2.207e-11	0.000682339	3.39658	0.000682339	1.90365e-12
rs12669919	A	G	0.0291	6.61364	2.136e-11	0.000682339	3.39658	0.000682339	1.90365e-12
rs12699323	C	T	0.0297	6.90698	7.874e-12	0.000867821	3.3302	0.000867821	2.50631e-13
rs12699324	C	T	0.0297	6.90698	8.142e-12	0.0008916	3.32267	0.0008916	2.54065e-13
rs12699332	T	G	0.0291	6.61364	2.182e-11	0.000705684	3.38736	0.000705684	1.93448e-12
rs12699333	T	C	0.0291	6.76744	2.116e-11	0.000682119	3.39667	0.000682119	6.23668e-13
rs12798900	G	T	0.0242	5.5	3.445e-08	0.000940373	3.30778	0.000940373	3.56048e-09
rs12800853	C	T	0.0239	5.43182	5.289e-08	0.000930443	3.31076	0.000930443	5.35886e-09
rs12860317	A	G	0.0231	5.13333	3.897e-07	0.000144036	3.80114	0.000144036	1.55713e-08
rs13156646	C	G	0.0252	5.6	1.562e-08	8.90964e-05	3.91852	8.90964e-05	7.61988e-10
rs13165528	T	C	0.024	5.45455	6.429e-08	0.000109101	3.8694	0.000109101	2.03927e-09
rs13175144	G	A	-0.0252	-5.86047	6.57e-09	0.000639529	-3.41427	0.000639529	3.14959e-10
rs13180433	G	T	0.0248	5.63636	2.433e-08	9.22996e-05	3.90999	9.22996e-05	6.12938e-10
rs13186159	G	A	0.0251	5.70455	1.632e-08	8.56111e-05	3.92813	8.56111e-05	3.85237e-10
rs13229988	G	A	0.029	6.59091	2.54e-11	0.000586071	3.43798	0.000586071	2.08499e-12
rs13230513	A	C	0.0291	6.76744	1.961e-11	0.000570112	3.44545	0.000570112	5.71813e-13
rs13237518	A	C	0.0293	6.65909	2.09e-11	0.000712328	3.38479	0.000712328	1.40081e-12
rs13237715	C	G	0.0293	6.65909	1.612e-11	0.000707734	3.38656	0.000707734	1.39647e-12
rs13353100	T	G	0.0233	5.17778	2.854e-07	9.6292e-05	3.89976	9.6292e-05	1.04098e-08
rs1335462	G	T	-0.0221	-5.13953	3.457e-07	8.66682e-05	-3.92517	8.66682e-05	1.25815e-08
rs1335464	G	C	-0.0224	-5.2093	2.512e-07	9.26041e-05	-3.90919	9.26041e-05	8.51607e-09
rs1335472	C	T	-0.0237	-5.38636	6.876e-08	0.000861668	-3.33219	0.000861668	6.82535e-09
rs13381096	A	C	0.0214	4.97674	8.841e-07	0.000167182	3.76405	0.000167182	4.05323e-08
rs1343605	A	C	0.024	5.33333	7.184e-08	0.000312745	3.6045	0.000312745	6.31186e-09
rs1343607	A	G	0.0236	5.36364	1.072e-07	0.00030681	3.60947	0.00030681	5.22173e-09
rs1348465	A	G	0.0222	4.82609	1.391e-06	9.39096e-06	4.43074	9.39096e-06	3.8044e-08
rs1363113	G	A	0.0235	5.34091	1.045e-07	0.00090542	3.31838	0.00090542	9.13255e-09
rs1363117	T	C	0.025	5.68182	1.886e-08	8.63098e-05	3.92617	8.63098e-05	4.47138e-10
rs1373272	C	T	0.0234	4.97872	6.751e-07	3.45653e-05	4.1411	3.45653e-05	2.36965e-08
rs1373284	A	G	0.022	4.78261	1.803e-06	2.81754e-06	4.68369	2.81754e-06	3.43433e-08
rs1373285	A	G	0.0221	4.80435	1.682e-06	2.81352e-06	4.68398	2.81352e-06	3.03047e-08
rs1414211	G	C	-0.022	-5.11628	3.765e-07	8.66682e-05	-3.92517	8.66682e-05	1.44251e-08
rs1421701	T	C	0.024	5.45455	5.675e-08	0.000654938	3.40778	0.000654938	4.0503e-09
rs1421707	T	C	0.0233	5.29545	1.316e-07	0.000740508	3.37412	0.000740508	1.10355e-08
rs1421713	A	G	0.0239	5.43182	6.484e-08	0.000599184	3.43199	0.000599184	4.48622e-09
rs1433004	G	T	0.0236	5.36364	1.129e-07	0.000456794	3.50489	0.000456794	6.08368e-09
rs1435524	A	G	0.0289	6.72093	2.802e-11	0.000599446	3.43187	0.000599446	8.23184e-13
rs1435525	C	T	0.0291	6.76744	1.98e-11	0.000599446	3.43187	0.000599446	5.8581e-13
rs1435527	T	C	0.0291	6.76744	1.958e-11	0.000599446	3.43187	0.000599446	5.8581e-13
rs1443906	T	G	0.024	5.10638	3.5e-07	2.94449e-05	4.17771	2.94449e-05	1.06562e-08
rs1443920	A	G	0.0238	5.06383	4.461e-07	3.41201e-05	4.14407	3.41201e-05	1.43689e-08
rs1468801	C	G	0.0292	6.7907	1.968e-11	0.00069621	3.39107	0.00069621	5.31088e-13
rs1468802	A	G	0.0292	6.7907	1.814e-11	0.00069621	3.39107	0.00069621	5.31088e-13
rs1468803	C	A	0.029	6.74419	2.214e-11	0.000771951	3.36266	0.000771951	7.85269e-13
rs1468804	C	T	0.0291	6.76744	1.912e-11	0.000691624	3.39288	0.000691624	6.27881e-13
rs1469062	A	G	-0.0255	-5.93023	4.245e-09	0.000573945	-3.44363	0.000573945	1.91072e-10
rs150465020	C	T	0.0294	6.68182	1.422e-11	0.000599446	3.43187	0.000599446	1.09405e-12
rs1548884	C	A	0.0292	6.63636	1.94e-11	0.000761798	3.36632	0.000761798	1.70436e-12
rs1554929	C	T	0.0231	5.37209	9.396e-08	0.000235001	3.67807	0.000235001	4.48663e-09
rs1573395	G	A	0.0217	5.04651	5.385e-07	0.000102023	3.88573	0.000102023	2.29105e-08
rs1591444	T	A	-0.0241	-5.47727	4.483e-08	0.000377242	-3.55551	0.000377242	2.83335e-09
rs1592758	C	T	0.0233	5.29545	1.278e-07	0.000919602	3.31403	0.000919602	1.20278e-08
rs17118088	A	G	-0.0273	-5.15094	3.194e-07	0.000747205	-3.37164	0.000747205	2.57655e-08
rs17185757	T	C	-0.0263	-4.87037	1.222e-06	6.60496e-06	-4.50604	6.60496e-06	2.65693e-08
rs17186548	A	G	-0.0262	-4.9434	9.489e-07	1.30659e-05	-4.359	1.30659e-05	2.14055e-08
rs17212432	T	G	0.0223	5.18605	2.088e-07	0.000154337	3.78399	0.000154337	1.17042e-08
rs17284668	C	T	0.0225	5.23256	1.736e-07	0.000144491	3.80035	0.000144491	8.67744e-09
rs17574479	C	A	0.0222	4.82609	1.516e-06	1.90209e-06	4.76356	1.90209e-06	2.39174e-08
rs17600713	G	A	0.0225	5.23256	1.869e-07	0.000528689	3.46578	0.000528689	1.40233e-08
rs17766570	G	A	-0.0285	-5	4.96e-07	0.000316068	-3.60176	0.000316068	4.44266e-08
rs1787253	T	C	-0.0231	-5.37209	8.589e-08	7.31964e-05	-3.96565	7.31964e-05	2.93337e-09
rs1788014	G	A	0.0219	5.09302	4.474e-07	0.000119281	3.84761	0.000119281	1.84502e-08
rs1788030	T	C	0.0226	5.25581	1.959e-07	0.000684022	3.3959	0.000684022	1.35135e-08
rs1788055	C	G	0.022	5.11628	3.716e-07	0.000124856	3.83639	0.000124856	1.63656e-08
rs1800498	G	A	0.0241	5.47727	4.663e-08	0.000291407	3.62282	0.000291407	2.56314e-09
rs183704	G	A	-0.0262	-6.09302	1.544e-09	0.000782276	-3.35899	0.000782276	7.46712e-11
rs1867368	C	T	0.0239	5.08511	2.698e-07	0.000339367	3.58324	0.000339367	2.80121e-08
rs1895161	G	A	0.0236	5.36364	9.298e-08	0.000790569	3.35608	0.000790569	7.55282e-09
rs189843	G	C	-0.0262	-6.09302	1.615e-09	0.000724653	-3.38008	0.000724653	7.21647e-11
rs1923767	T	C	0.0209	4.86047	1.389e-06	2.53641e-05	4.21153	2.53641e-05	4.23493e-08
rs1923768	A	G	0.0209	4.86047	1.437e-06	2.55018e-05	4.21031	2.55018e-05	4.2421e-08
rs1942262	A	G	0.0235	5	6.506e-07	0.000109693	3.86809	0.000109693	3.07108e-08
rs1951722	A	G	0.0213	4.95349	8.655e-07	2.549e-05	4.21042	2.549e-05	2.48785e-08
rs1972044	A	G	0.0215	5	6.487e-07	0.000137658	3.81235	0.000137658	3.31891e-08
rs1978969	A	C	0.0244	5.19149	1.665e-07	0.000324355	3.59503	0.000324355	1.48454e-08
rs1986742	T	C	0.0218	5.06977	4.046e-07	2.69755e-05	4.1976	2.69755e-05	1.28559e-08
rs1990620	G	A	0.0291	6.61364	2.323e-11	0.000678516	3.39812	0.000678516	1.89856e-12
rs1990621	G	C	0.0285	6.47727	6.244e-11	0.000761097	3.36657	0.000761097	5.28746e-12
rs1990622	G	A	0.0291	6.61364	2.266e-11	0.00068259	3.39648	0.00068259	1.904e-12
rs1997063	C	T	-0.0272	-5.13208	3.552e-07	0.000740099	-3.37427	0.000740099	2.86208e-08
rs2013312	T	A	0.0242	5.5	4.591e-08	0.000213511	3.70247	0.000213511	1.97782e-09
rs2032798	G	A	0.0235	5.34091	1.105e-07	0.000921998	3.31331	0.000921998	9.1996e-09
rs2043539	A	G	0.0299	6.95349	5.423e-12	0.000742694	3.37331	0.000742694	1.63726e-13
rs2052513	G	A	-0.0253	-5.88372	5.518e-09	0.000575307	-3.44299	0.000575307	2.58956e-10
rs2052514	A	G	-0.0253	-5.88372	5.782e-09	0.000553567	-3.4534	0.000553567	2.54744e-10
rs2069191	C	T	0.0237	5.51163	3.642e-08	0.00084155	3.33876	0.00084155	3.16791e-09
rs2095484	C	T	-0.0223	-5.06818	4.219e-07	0.000133844	-3.81927	0.000133844	2.21861e-08
rs2107068	G	C	0.0222	5.16279	2.429e-07	0.000152672	3.78668	0.000152672	1.33716e-08
rs2107069	T	C	0.0225	5.23256	1.927e-07	8.30367e-05	3.93547	8.30367e-05	7.13563e-09
rs2181389	A	G	0.0214	4.86364	1.487e-06	2.47588e-06	4.71011	2.47588e-06	2.07406e-08
rs2189246	G	A	-0.0223	-5.18605	2.161e-07	0.000195339	-3.72497	0.000195339	1.27354e-08
rs2189247	A	C	0.0227	5.27907	1.211e-07	0.000146568	3.79681	0.000146568	6.60636e-09
rs2193936	G	C	0.0232	5.27273	1.545e-07	0.000918269	3.31445	0.000918269	1.37419e-08
rs2214414	C	T	-0.0214	-4.97674	6.927e-07	0.000195214	-3.72513	0.000195214	4.27711e-08
rs2214415	G	A	0.0226	5.25581	1.31e-07	0.000146433	3.79705	0.000146433	7.59019e-09
rs2234690	T	A	0.0241	5.47727	4.416e-08	0.00029523	3.61945	0.00029523	2.57604e-09
rs2247523	G	C	0.0243	5.65116	1.713e-08	3.07815e-05	4.16761	3.07815e-05	3.737e-10
rs2257207	T	A	0.0225	5.23256	2.074e-07	8.62383e-05	3.92637	8.62383e-05	7.23051e-09
rs2302633	T	C	0.0291	6.61364	2.105e-11	0.000682339	3.39658	0.000682339	1.90365e-12
rs2302634	A	T	0.0291	6.61364	2.183e-11	0.000675414	3.39937	0.000675414	1.8944e-12
rs2302635	A	G	0.0291	6.76744	2.124e-11	0.000682339	3.39658	0.000682339	6.23765e-13
rs2356065	C	T	0.0292	6.63636	1.927e-11	0.000682213	3.39663	0.000682213	1.61647e-12
rs2371214	C	T	0.0238	5.53488	3.02e-08	4.34981e-05	4.08807	4.34981e-05	8.86641e-10
rs2371215	A	T	0.023	5.34884	1.002e-07	5.93103e-05	4.01553	5.93103e-05	3.14051e-09
rs2371362	C	T	0.0222	5.16279	2.673e-07	2.75842e-05	4.19255	2.75842e-05	7.45791e-09
rs2431131	T	C	-0.0252	-5.86047	6.133e-09	0.000547167	-3.45654	0.000547167	2.94741e-10
rs2431612	C	T	-0.0252	-5.86047	6.132e-09	0.000557327	-3.45158	0.000557327	2.97048e-10
rs2522830	A	G	0.0223	5.18605	1.937e-07	0.000154657	3.78347	0.000154657	1.1713e-08
rs2522831	C	T	0.024	5.5814	2.113e-08	4.79623e-05	4.06534	4.79623e-05	6.84053e-10
rs2522832	G	A	0.024	5.5814	2.383e-08	4.66616e-05	4.07175	4.66616e-05	6.77337e-10
rs2522833	C	A	0.0227	5.27907	1.552e-07	9.04357e-05	3.91491	9.04357e-05	5.56135e-09
rs2522835	A	T	0.0224	5.2093	1.776e-07	5.55827e-05	4.03082	5.55827e-05	7.14076e-09
rs2522836	A	C	0.0236	5.48837	4.518e-08	4.30864e-05	4.09028	4.30864e-05	1.18374e-09
rs2522837	G	A	0.0226	5.25581	1.723e-07	8.31132e-05	3.93524	8.31132e-05	6.20925e-09
rs2522838	A	T	0.0226	5.25581	1.72e-07	8.31362e-05	3.93517	8.31362e-05	6.20984e-09
rs2522840	G	T	0.0225	5.23256	1.918e-07	8.34257e-05	3.93434	8.34257e-05	7.14728e-09
rs2522841	T	G	0.0226	5.25581	1.692e-07	8.12494e-05	3.94068	8.12494e-05	6.16021e-09
rs2522842	T	G	0.0226	5.25581	1.748e-07	8.28705e-05	3.93594	8.28705e-05	6.20287e-09
rs2522843	A	C	0.0227	5.27907	1.615e-07	8.28743e-05	3.93593	8.28743e-05	5.39308e-09
rs2522844	T	C	0.0226	5.25581	1.772e-07	8.20219e-05	3.93842	8.20219e-05	6.18054e-09
rs2522845	G	T	0.0225	5.23256	1.967e-07	6.90415e-05	3.97956	6.90415e-05	6.69281e-09
rs2523579	T	C	-0.0218	-4.84444	1.383e-06	0.000475357	3.49427	0.000475357	1.97806e-08
rs253537	A	C	-0.0262	-6.09302	1.736e-09	0.000751069	-3.37022	0.000751069	7.33259e-11
rs253540	C	T	-0.0268	-6.09091	7.733e-10	0.000723319	-3.38059	0.000723319	7.31298e-11
rs253544	G	A	-0.0253	-5.88372	5.641e-09	0.000655511	-3.40755	0.000655511	2.73815e-10
rs2544720	C	T	-0.0252	-5.86047	6.774e-09	0.000589237	-3.43652	0.000589237	3.04154e-10
rs2587548	G	C	0.0241	5.47727	4.658e-08	0.000446231	3.51112	0.000446231	3.02654e-09
rs2715147	T	C	0.0229	5.32558	8.99e-08	6.00206e-05	4.01273	6.00206e-05	3.63433e-09
rs2715148	C	A	0.023	5.34884	8.551e-08	6.23318e-05	4.0038	6.23318e-05	3.1956e-09
rs2715150	G	A	0.0228	5.30233	1.32e-07	9.15799e-05	3.91188	9.15799e-05	4.85484e-09
rs2715151	G	C	0.0227	5.27907	1.261e-07	5.93089e-05	4.01554	5.93089e-05	4.79947e-09
rs2715152	A	G	0.0227	5.27907	1.507e-07	8.91005e-05	3.9185	8.91005e-05	5.53227e-09
rs2715153	T	C	0.0226	5.25581	1.295e-07	5.93116e-05	4.01553	5.93116e-05	5.52271e-09
rs2715154	T	G	0.0225	5.23256	1.482e-07	5.93157e-05	4.01552	5.93157e-05	6.35164e-09
rs2715155	G	A	0.0226	5.25581	1.725e-07	8.47247e-05	3.93063	8.47247e-05	6.25107e-09
rs2715156	A	G	0.0226	5.25581	1.719e-07	8.47247e-05	3.93063	8.47247e-05	6.25107e-09
rs2715158	C	G	0.0226	5.25581	1.764e-07	8.46097e-05	3.93095	8.46097e-05	6.24814e-09
rs2715159	G	A	0.0226	5.25581	1.7e-07	7.98123e-05	3.94496	7.98123e-05	6.1219e-09
rs2715161	T	C	0.0223	5.18605	2.246e-07	4.64312e-05	4.0729	4.64312e-05	7.71979e-09
rs2734831	T	G	0.024	5.45455	5.256e-08	0.000289388	3.62461	0.000289388	2.93871e-09
rs2734833	G	A	0.0242	5.5	3.775e-08	0.000187802	3.73489	0.000187802	1.88385e-09
rs2734835	T	G	0.024	5.45455	5.053e-08	0.00022428	3.68997	0.00022428	2.66644e-09
rs2734837	C	T	0.0245	5.56818	2.485e-08	0.000192305	3.72892	0.000192305	1.24353e-09
rs2734838	A	G	0.0242	5.5	3.863e-08	0.000206049	3.71149	0.000206049	1.95123e-09
rs2734839	C	T	0.0244	5.54545	2.91e-08	0.000196372	3.72363	0.000196372	1.44467e-09
rs2759694	A	G	0.0215	4.88636	1.224e-06	5.86152e-06	4.53133	5.86152e-06	2.33798e-08
rs2806933	A	C	0.0239	5.43182	7.328e-08	5.73707e-05	4.02337	5.73707e-05	1.86277e-09
rs2806949	A	G	0.0234	5.31818	1.373e-07	0.000313184	3.60415	0.000313184	6.91564e-09
rs2806950	G	A	0.0235	5.34091	1.186e-07	0.000313148	3.60417	0.000313148	6.03404e-09
rs28549831	T	C	0.0291	6.76744	2.065e-11	0.000606275	3.42879	0.000606275	5.89028e-13
rs2861090	T	C	0.0235	5.34091	1.067e-07	0.000821921	3.34531	0.000821921	8.78454e-09
rs2861139	T	C	-0.0267	-6.2093	8.369e-10	0.000647113	-3.41106	0.000647113	3.13404e-11
rs2888019	C	T	0.0219	5.09302	3.361e-07	2.39243e-05	4.22472	2.39243e-05	1.07802e-08
rs28887338	T	A	-0.0223	-5.06818	4.574e-07	0.000137063	-3.81342	0.000137063	2.23695e-08
rs2902645	G	A	-0.0272	-5.13208	3.497e-07	0.000741157	-3.37389	0.000741157	2.86362e-08
rs3095951	G	A	-0.0257	-5.97674	3.116e-09	0.000655466	-3.40756	0.000655466	1.4918e-10
rs3095952	C	T	-0.0252	-5.86047	6.651e-09	0.000602227	-3.43062	0.000602227	3.06984e-10
rs3095954	C	T	-0.0265	-6.16279	1.005e-09	0.00071282	-3.3846	0.00071282	4.48496e-11
rs3095955	A	G	-0.0266	-6.18605	9.402e-10	0.00070173	-3.3889	0.00070173	3.80583e-11
rs3173615	G	C	0.029	6.74419	2.18e-11	0.000636341	3.41563	0.000636341	7.14906e-13
rs34405444	G	T	0.0236	5.36364	8.978e-08	0.000744818	3.37253	0.000744818	7.37481e-09
rs34601878	G	A	0.0225	5.23256	1.897e-07	0.000539411	3.46039	0.000539411	1.41314e-08
rs3800841	T	A	0.0291	6.76744	1.926e-11	0.000682339	3.39658	0.000682339	6.23765e-13
rs3800843	A	G	0.029	6.74419	2.398e-11	0.000599446	3.43187	0.000599446	6.94607e-13
rs3800847	A	G	0.0292	6.7907	1.758e-11	0.000599446	3.43187	0.000599446	4.93798e-13
rs3815535	A	G	0.0292	6.63636	1.998e-11	0.000682339	3.39658	0.000682339	1.61661e-12
rs3823612	C	G	0.0293	6.81395	1.68e-11	0.0005844	3.43876	0.0005844	4.10917e-13
rs3823624	C	T	-0.03	-5.35714	7.178e-08	0.000256732	-3.65545	0.000256732	5.07683e-09
rs3996329	A	G	-0.0315	-5.16393	2.144e-07	1.64649e-05	-4.30812	1.64649e-05	6.26179e-09
rs4323250	C	T	0.0235	5.34091	9.748e-08	0.000989988	3.29336	0.000989988	9.46789e-09
rs4364729	C	T	-0.0217	-5.04651	4.987e-07	0.00078652	-3.3575	0.00078652	4.77629e-08
rs4431365	C	G	0.0235	5.34091	1.06e-07	0.000991539	3.29291	0.000991539	9.47403e-09
rs4470910	T	C	-0.028	-5.09091	4.208e-07	0.000148628	-3.79335	0.000148628	2.01666e-08
rs4577712	T	C	0.0236	5.36364	9.711e-08	0.000833604	3.34139	0.000833604	7.71527e-09
rs4587762	G	A	0.0234	5.31818	1.126e-07	0.000133223	3.82041	0.000133223	5.04429e-09
rs4639602	G	A	-0.0243	-5.52273	2.702e-08	0.000189173	-3.73306	0.000189173	1.64064e-09
rs4642389	A	G	0.0236	5.36364	9.259e-08	0.000908992	3.31727	0.000908992	7.98952e-09
rs4655127	G	A	0.0248	4.42857	9.796e-06	6.04116e-06	-4.52493	6.04116e-06	3.04519e-08
rs4655128	T	C	0.0223	4.20755	2.284e-05	4.02485e-07	-5.06779	4.02485e-07	3.85734e-08
rs4719416	A	G	-0.0278	-5.14815	2.337e-07	0.000679689	-3.39764	0.000679689	2.5248e-08
rs4721057	G	A	0.0291	6.76744	1.974e-11	0.000639661	3.41422	0.000639661	6.04501e-13
rs4721059	C	G	0.0288	6.69767	3.006e-11	0.000588518	3.43686	0.000588518	9.66511e-13
rs4721060	A	G	0.029	6.59091	2.702e-11	0.000586071	3.43798	0.000586071	2.08499e-12
rs4721061	C	G	0.0288	6.54545	3.481e-11	0.000586071	3.43798	0.000586071	2.88525e-12
rs4786147	A	T	0.0214	4.97674	8.4e-07	0.000303515	-3.61228	0.000303515	7.18085e-09
rs4786999	G	C	-0.0204	-4.74419	2.58e-06	0.00083618	3.34054	0.00083618	4.72318e-08
rs4787006	C	T	0.0207	4.81395	1.77e-06	0.000399797	-3.54021	0.000399797	2.16201e-08
rs4787007	C	G	0.0208	4.83721	1.64e-06	0.000314239	-3.60327	0.000314239	1.67096e-08
rs4801147	C	T	0.0223	5.18605	2.48e-07	0.000126748	3.8327	0.000126748	1.09147e-08
rs4938017	T	C	0.0238	5.40909	7.118e-08	0.000239205	3.67355	0.000239205	3.60763e-09
rs5011431	A	G	0.0291	6.61364	2.281e-11	0.000566526	3.44716	0.000566526	1.74294e-12
rs5011432	C	A	0.0299	6.79545	6.941e-12	0.00095227	3.30426	0.00095227	5.98623e-13
rs5011434	T	C	0.0291	6.61364	2.287e-11	0.000611604	3.42642	0.000611604	1.80718e-12
rs5011436	C	A	0.029	6.74419	2.666e-11	0.000619912	3.42275	0.000619912	7.05931e-13
rs5011437	T	A	0.0297	6.75	1.186e-11	0.00060615	3.42885	0.00060615	6.69252e-13
rs5011438	T	C	0.0296	6.72727	1.264e-11	0.000606331	3.42876	0.000606331	7.90304e-13
rs5011439	C	G	0.0293	6.51111	5.431e-11	0.000606331	3.42876	0.000606331	3.74193e-12
rs55773130	C	T	-0.0279	-5.07273	4.545e-07	0.000148614	-3.79337	0.000148614	2.24108e-08
rs55790766	T	C	-0.0281	-5.10909	3.488e-07	0.000729525	-3.37823	0.000729525	3.24817e-08
rs55952733	A	G	-0.0279	-5.07273	4.493e-07	0.000148614	-3.79337	0.000148614	2.24108e-08
rs55988458	A	G	-0.0287	-5.21818	2.166e-07	0.000113925	-3.85884	0.000113925	8.68697e-09
rs56016347	T	C	-0.0287	-5.21818	2.188e-07	0.000113925	-3.85884	0.000113925	8.68697e-09
rs56101042	G	A	0.0278	5.05455	5.056e-07	0.000420669	3.52676	0.000420669	3.61129e-08
rs56180486	T	C	-0.0295	-5.36364	9.744e-08	0.000282143	-3.63116	0.000282143	5.05848e-09
rs56305291	G	A	-0.0297	-5.4	8.7e-08	0.00032986	-3.59065	0.00032986	4.30827e-09
rs58043442	C	T	0.0213	4.95349	7.451e-07	9.65873e-05	3.89901	9.65873e-05	3.83967e-08
rs59400883	T	A	0.0223	5.18605	2.398e-07	0.000127609	3.83104	0.000127609	1.09408e-08
rs61867194	C	A	-0.0268	-5.0566	5.479e-07	0.000752004	-3.36988	0.000752004	4.4341e-08
rs62099231	A	G	0.0238	5.53488	3.12e-08	0.000939529	3.30804	0.000939529	2.87596e-09
rs62175963	C	T	0.022	5.11628	4.426e-07	0.000592366	3.43509	0.000592366	2.87928e-08
rs62444881	T	C	-0.0294	-5.25	1.151e-07	0.000619655	-3.42286	0.000619655	1.34558e-08
rs62444919	T	C	-0.0294	-5.25	1.344e-07	0.000267381	-3.64501	0.000267381	9.78691e-09
rs62527797	T	G	-0.0245	-5.56818	2.246e-08	0.000268046	-3.64438	0.000268046	1.41352e-09
rs62527801	G	T	-0.0238	-5.40909	6.91e-08	0.000831668	-3.34203	0.000831668	5.87028e-09
rs62527802	T	C	-0.0238	-5.40909	6.079e-08	0.00085424	-3.33459	0.00085424	5.93441e-09
rs62527804	A	G	-0.0238	-5.40909	6.12e-08	0.000789605	-3.35642	0.000789605	5.74832e-09
rs62527805	A	C	-0.0239	-5.43182	5.324e-08	0.000832588	-3.34172	0.000832588	5.1214e-09
rs62527806	C	T	-0.0239	-5.43182	5.682e-08	0.000908281	-3.31749	0.000908281	5.30632e-09
rs62527809	T	G	-0.0245	-5.56818	2.118e-08	0.000191386	-3.73012	0.000191386	1.24126e-09
rs62527810	T	C	-0.0244	-5.54545	2.523e-08	0.000190744	-3.73097	0.000190744	1.42872e-09
rs6277	G	A	0.0237	5.51163	4.13e-08	0.000252435	3.65978	0.000252435	1.96235e-09
rs6460895	G	C	0.0297	6.90698	8.801e-12	0.0007335	3.37674	0.0007335	2.30403e-13
rs6460896	A	G	0.0298	6.93023	7.628e-12	0.000867062	3.33045	0.000867062	2.1063e-13
rs6460897	G	T	0.0298	6.93023	7.721e-12	0.000867042	3.33045	0.000867042	2.10628e-13
rs6460898	G	A	0.0297	6.90698	8.044e-12	0.000962077	3.30139	0.000962077	2.64019e-13
rs6460899	C	A	0.0298	6.93023	7.351e-12	0.000867181	3.33041	0.000867181	2.10643e-13
rs6460900	G	A	0.0297	6.90698	7.974e-12	0.000867181	3.33041	0.000867181	2.50534e-13
rs6460901	T	C	0.0295	6.86047	1.015e-11	0.000578589	3.44146	0.000578589	2.89779e-13
rs6460902	A	G	0.0294	6.83721	1.23e-11	0.000617974	3.4236	0.000617974	3.55555e-13
rs6460905	G	A	0.0292	6.63636	2.022e-11	0.000680769	3.39721	0.000680769	1.61482e-12
rs6460906	C	T	0.0292	6.63636	2.079e-11	0.000668914	3.40201	0.000668914	1.60134e-12
rs6467912	C	T	0.0218	5.06977	3.603e-07	0.000133555	3.81981	0.000133555	2.19662e-08
rs6508210	A	C	-0.0229	-5.32558	1.083e-07	0.000487933	-3.4873	0.000487933	7.83838e-09
rs6556809	A	T	0.0235	5.34091	1.011e-07	0.000708256	3.38637	0.000708256	8.27862e-09
rs6556811	T	C	0.0243	5.52273	3.802e-08	0.000669206	3.4019	0.000669206	2.69467e-09
rs6556813	G	A	0.0231	5.25	1.865e-07	0.000374007	3.55777	0.000374007	1.1094e-08
rs6870031	T	C	0.0239	5.43182	6.328e-08	0.000634205	3.41654	0.000634205	4.5892e-09
rs6870178	T	C	0.0243	5.52273	4.524e-08	0.000143993	3.80121	0.000143993	1.48025e-09
rs6873362	G	A	0.0234	5.31818	1.17e-07	0.000910102	3.31694	0.000910102	1.04723e-08
rs6874498	T	C	0.0242	5.5	4.658e-08	0.000144631	3.80011	0.000144631	1.70778e-09
rs6876275	G	T	0.0236	5.36364	8.724e-08	0.000659007	3.40609	0.000659007	7.02416e-09
rs6876603	G	A	0.0253	5.62222	1.412e-08	9.84532e-05	3.89438	9.84532e-05	6.86912e-10
rs6884200	C	T	0.0232	5.27273	1.406e-07	0.000918227	3.31445	0.000918227	1.37417e-08
rs6893003	A	G	0.0236	5.36364	8.864e-08	0.000915145	3.31539	0.000915145	8.01127e-09
rs6895218	A	G	0.025	5.68182	1.945e-08	9.60705e-05	3.9003	9.60705e-05	4.65482e-10
rs6895570	G	T	0.024	5.45455	5.484e-08	0.00064841	3.41052	0.00064841	4.03403e-09
rs6897738	T	G	-0.0253	-5.88372	5.702e-09	0.000528689	-3.46578	0.000528689	2.4982e-10
rs6948844	C	T	0.0292	6.7907	1.696e-11	0.000599446	3.43187	0.000599446	4.93798e-13
rs6954078	T	G	0.0221	5.13953	2.687e-07	0.000146697	3.7966	0.000146697	1.51129e-08
rs6955106	G	A	0.022	5.11628	2.988e-07	0.000126897	3.83241	0.000126897	1.64584e-08
rs6965423	C	T	0.0224	5.2093	1.918e-07	2.44354e-05	4.21996	2.44354e-05	5.42083e-09
rs6966757	T	A	0.029	6.74419	2.223e-11	0.000599446	3.43187	0.000599446	6.94607e-13
rs6966915	T	C	0.0291	6.61364	2.369e-11	0.000551785	3.45427	0.000551785	1.72146e-12
rs6975132	C	A	0.022	5.11628	2.942e-07	0.000146329	3.79722	0.000146329	1.73002e-08
rs7039688	C	T	-0.0228	-5.30233	1.299e-07	0.000955961	-3.30318	0.000955961	1.17307e-08
rs7045135	C	T	-0.0244	-5.54545	2.635e-08	0.000195196	-3.72515	0.000195196	1.44135e-09
rs7122246	G	A	0.0236	5.36364	8.753e-08	0.000242538	3.67002	0.000242538	4.77839e-09
rs7131440	C	T	0.024	5.45455	4.686e-08	0.000877082	3.32725	0.000877082	4.5598e-09
rs7131465	A	C	0.024	5.45455	4.938e-08	0.000852334	3.33521	0.000852334	4.50677e-09
rs7131627	G	A	0.024	5.45455	4.505e-08	0.000859746	3.33281	0.000859746	4.52271e-09
rs7131681	C	T	0.0239	5.43182	5.137e-08	0.000852707	3.33509	0.000852707	5.17137e-09
rs7231178	G	A	-0.0232	-5.39535	7.669e-08	0.00094517	-3.30636	0.00094517	6.7151e-09
rs73201847	T	C	0.0237	5.04255	4.945e-07	3.32124e-05	4.15024	3.32124e-05	1.61349e-08
rs7326087	G	A	0.0221	4.91111	9.618e-07	6.38572e-05	3.99809	6.38572e-05	4.26261e-08
rs7328879	T	G	0.0236	5.02128	5.84e-07	3.40683e-05	4.14441	3.40683e-05	1.84211e-08
rs7337692	T	C	0.0237	5.04255	5.592e-07	3.42555e-05	4.14316	3.42555e-05	1.62979e-08
rs7337696	T	C	0.0236	5.02128	5.979e-07	3.42555e-05	4.14316	3.42555e-05	1.84537e-08
rs755787	T	G	0.0235	5	6.158e-07	3.52614e-05	4.13652	3.52614e-05	2.10822e-08
rs76854159	G	A	0.0299	6.79545	8.966e-12	0.000599446	3.43187	0.000599446	4.76807e-13
rs7701554	T	A	0.0235	5.34091	9.925e-08	0.000671599	3.40092	0.000671599	8.10612e-09
rs7720663	G	A	0.024	5.45455	6.485e-08	0.000352209	3.57352	0.000352209	3.17024e-09
rs7736590	G	A	0.0238	5.40909	7.514e-08	0.000659144	3.40603	0.000659144	5.34627e-09
rs7785087	G	A	0.0294	6.83721	1.167e-11	0.000599487	3.43185	0.000599487	3.50325e-13
rs7785189	T	C	0.0295	6.86047	1.244e-11	0.000599515	3.43182	0.000599515	2.94854e-13
rs7791413	C	T	0.0224	5.2093	1.736e-07	0.000145108	3.7993	0.000145108	9.97807e-09
rs7791726	C	G	0.0292	6.63636	2.072e-11	0.000680754	3.39722	0.000680754	1.61481e-12
rs7792410	C	T	0.029	6.74419	2.287e-11	0.000586071	3.43798	0.000586071	6.87114e-13
rs7797705	A	G	0.0293	6.65909	1.769e-11	0.000681632	3.39686	0.000681632	1.3715e-12
rs7804234	G	A	0.029	6.74419	2.296e-11	0.000599446	3.43187	0.000599446	6.94607e-13
rs7804433	A	G	0.0289	6.72093	2.51e-11	0.000599446	3.43187	0.000599446	8.23184e-13
rs7804736	T	G	0.0289	6.72093	2.904e-11	0.000616084	3.42443	0.000616084	8.34091e-13
rs7808568	C	T	0.029	6.74419	2.278e-11	0.000689081	3.39388	0.000689081	7.43016e-13
rs7809700	A	G	0.0291	6.61364	2.302e-11	0.000586071	3.43798	0.000586071	1.77109e-12
rs8084239	C	T	0.0228	5.30233	1.263e-07	0.000723969	3.38034	0.000723969	1.05018e-08
rs8087654	A	G	0.023	5.34884	1.126e-07	6.3282e-05	4.00023	6.3282e-05	3.21259e-09
rs868754	C	G	-0.0281	-5.10909	3.485e-07	0.000494345	-3.4838	0.000494345	2.80352e-08
rs873573	C	T	0.024	5.10638	3.352e-07	0.000122639	3.84079	0.000122639	1.72322e-08
rs885477	G	A	0.0243	5.52273	4.27e-08	0.000227269	3.6866	0.000227269	1.75958e-09
rs9314055	T	G	0.0243	5.52273	3.831e-08	0.000657628	3.40665	0.000657628	2.67566e-09
rs9527059	C	T	0.0254	5.52174	3.165e-08	0.00010603	3.87637	0.00010603	1.32926e-09
rs9527064	A	G	0.0244	5.19149	1.645e-07	0.000331154	3.58963	0.000331154	1.496e-08
rs9527069	G	A	0.0238	5.06383	4.653e-07	3.49615e-05	4.13848	3.49615e-05	1.44838e-08
rs9527070	G	A	0.0239	5.08511	4.081e-07	3.42326e-05	4.14331	3.42326e-05	1.26929e-08
rs9536358	T	A	0.0208	4.83721	1.655e-06	2.49247e-05	4.21548	2.49247e-05	4.80673e-08
rs9536359	C	T	0.0209	4.86047	1.417e-06	2.25372e-05	4.23815	2.25372e-05	4.08203e-08
rs9536363	C	T	0.0209	4.86047	1.417e-06	1.86677e-05	4.28026	1.86677e-05	3.85103e-08
rs9536381	T	C	0.0255	5.54348	2.617e-08	0.000108543	3.87066	0.000108543	1.17033e-09
rs9536383	T	C	0.0255	5.54348	3.883e-08	0.000139634	3.80882	0.000139634	1.28556e-09
rs9536386	A	G	0.0252	5.47826	4.95e-08	0.000167094	3.76418	0.000167094	2.06228e-09
rs9568842	T	A	0.024	5.10638	3.725e-07	3.52436e-05	4.13664	3.52436e-05	1.13032e-08
rs9568844	A	C	0.0233	4.95745	8.105e-07	3.4586e-05	4.14096	3.4586e-05	2.68011e-08
rs9568846	A	G	0.0235	5	5.876e-07	3.4261e-05	4.14312	3.4261e-05	2.0887e-08
rs9591504	G	T	0.0223	4.95556	8.052e-07	6.58719e-05	3.99072	6.58719e-05	3.34112e-08
rs9596771	A	G	0.0228	5.06667	5.244e-07	9.91197e-05	3.89274	9.91197e-05	2.01813e-08
rs9596774	T	C	0.0255	5.54348	2.634e-08	0.000103574	3.88207	0.000103574	1.15021e-09
rs9596775	T	C	0.0255	5.54348	2.657e-08	0.000105952	3.87655	0.000105952	1.15991e-09
rs9784691	C	T	0.0235	5.34091	1.075e-07	0.000860895	3.33244	0.000860895	8.94925e-09
rs9805634	T	C	0.0253	5.5	3.598e-08	0.000112365	3.86221	0.000112365	1.55513e-09

## Sheet: Supplementary Table 02
Table S2. The noval pleiotropic loci between MDD and OSA were identified from cross-trait meta-analysis (P-CPASSOC < 5×10-8, single trait P-value < 1×10-3).
TopSNP	Effect allele	Other allele	MDD			OSA			PCPASSOC
			BETA	Z	P-value	BETA	Z	P-value
rs10043325	T	A	0.0232	5.27273	1.617e-07	0.025564	3.32303	0.000890451	1.35746e-08
rs10045801	T	A	0.0232	5.27273	1.707e-07	0.025564	3.32303	0.000890451	1.35746e-08
rs10062934	A	G	0.0236	5.36364	8.722e-08	0.0255017	3.31466	0.000917551	8.01977e-09
rs10072886	A	C	0.0239	5.43182	6.797e-08	0.025711	3.34299	0.000828781	5.11188e-09
rs10076975	T	C	0.0237	5.38636	7.878e-08	0.0258015	3.3524	0.000801124	6.62769e-09
rs10078215	C	T	0.0232	5.27273	1.497e-07	0.0258292	3.35702	0.000787898	1.29318e-08
rs1015243	C	T	0.0236	5.36364	9.655e-08	0.0259199	3.37028	0.000750914	7.39893e-09
rs10164055	A	T	0.0219	5.09302	4.51e-07	0.0308136	3.85695	0.000114807	1.82079e-08
rs10250881	C	T	0.0225	5.23256	2.301e-07	0.0287618	3.6809	0.000232418	1.0307e-08
rs10400054	T	C	0.022	5.11628	3.141e-07	0.0323728	4.21838	2.46065e-05	9.47824e-09
rs10400055	C	A	-0.0276	-5.11111	2.755e-07	-0.030257	-3.37411	0.000740525	3.22921e-08
rs1044639	G	A	-0.0275	-5.09259	2.959e-07	-0.030257	-3.37411	0.000740525	3.59053e-08
rs10463147	G	T	0.023	5.34884	1.004e-07	0.0300543	3.91071	9.2028e-05	3.66764e-09
rs10475747	A	G	0.0235	5.34091	9.806e-08	0.0259787	3.37719	0.000732285	8.38916e-09
rs10476496	A	T	0.0234	5.31818	1.145e-07	0.0258815	3.36562	0.000763713	9.76429e-09
rs10515891	C	T	0.0235	5.34091	1.05e-07	0.0259341	3.37227	0.000745504	8.44898e-09
rs10756218	C	T	0.0236	5.36364	9.395e-08	0.0261092	3.39444	0.000687686	7.14406e-09
rs10756243	C	T	-0.0238	-5.40909	7.257e-08	-0.0268642	-3.34621	0.000819238	5.83462e-09
rs1079232	T	C	-0.0239	-5.43182	5.659e-08	-0.028547	-3.55768	0.000374145	3.72789e-09
rs10891549	A	G	0.0239	5.08511	2.673e-07	0.0285543	3.59766	0.000321107	2.74531e-08
rs10959777	T	C	0.0232	5.39535	7.54e-08	0.028266	3.67139	0.000241235	3.93473e-09
rs10959778	T	C	-0.0236	-5.36364	7.952e-08	-0.0268461	-3.33186	0.0008627	7.82254e-09
rs10959841	C	A	-0.0238	-5.40909	6.529e-08	-0.0268598	-3.33357	0.000857393	5.94323e-09
rs1111935	C	T	-0.0224	-5.09091	3.839e-07	-0.0307352	-3.81499	0.000136188	1.95599e-08
rs11135347	G	T	0.0219	5.09302	4.25e-07	0.0308148	3.85625	0.000115141	1.82259e-08
rs11135351	A	T	0.0232	5.27273	1.459e-07	0.0257522	3.34703	0.000816846	1.31176e-08
rs11135354	A	G	0.0236	5.36364	8.944e-08	0.0259751	3.37676	0.000733466	7.32972e-09
rs11214594	C	T	0.0236	5.36364	8.821e-08	0.0262849	3.41646	0.000634395	6.91917e-09
rs11214595	G	A	0.0226	5.25581	1.786e-07	0.0266713	3.45954	0.000541103	1.23393e-08
rs11214596	G	T	0.0226	5.25581	1.763e-07	0.0267448	3.4694	0.000521627	1.21664e-08
rs11214608	C	G	0.0225	5.23256	1.794e-07	0.027376	3.55438	0.00037887	1.23569e-08
rs1125313	C	T	0.0242	5.37778	6.042e-08	0.0275207	3.54602	0.000391093	5.26143e-09
rs113316302	A	C	-0.0232	-5.39535	7.405e-08	-0.0309442	-3.96615	7.30432e-05	2.54148e-09
rs11514731	G	A	-0.0261	-4.92453	1.032e-06	-0.0394864	-4.33655	1.44737e-05	2.46431e-08
rs1153637	G	C	-0.0293	-5.32727	1.253e-07	-0.029215	-3.41221	0.000644407	8.64989e-09
rs11596241	G	T	0.0223	5.06818	4.797e-07	0.0273581	3.44946	0.000561707	3.71852e-08
rs11596250	A	G	-0.0288	-5.05263	3.814e-07	-0.0363226	-3.88008	0.000104424	2.22887e-08
rs11599313	G	C	-0.0261	-4.83333	1.112e-06	-0.0401519	-4.39025	1.13222e-05	3.86078e-08
rs11608109	T	C	-0.0273	-5.05556	3.665e-07	-0.0404834	-4.42602	9.59887e-06	1.00779e-08
rs11762545	G	C	0.0238	5.40909	6.795e-08	0.0282335	3.65718	0.000255	3.69593e-09
rs11762636	T	C	-0.0288	-5.23636	1.967e-07	-0.0333929	-3.85883	0.000113928	7.79497e-09
rs11764590	A	C	-0.0288	-5.23636	2.11e-07	-0.0333929	-3.85883	0.000113928	7.79497e-09
rs11764780	T	C	-0.0281	-5.10909	3.464e-07	-0.0289688	-3.41458	0.000638807	3.08784e-08
rs11772627	C	G	-0.028	-5.09091	3.827e-07	-0.02894	-3.41177	0.000645416	3.4406e-08
rs11877032	C	G	-0.0297	-5.30357	9.723e-08	-0.0320969	-3.71164	0.000205921	6.45617e-09
rs12054765	T	A	0.0215	5	6.56e-07	0.0297005	3.80139	0.000143883	3.36987e-08
rs12360992	G	A	0.0234	5.31818	1.226e-07	0.0254864	3.31463	0.000917635	1.05072e-08
rs12363125	A	C	0.0225	5.23256	1.892e-07	0.0266499	3.45865	0.0005429	1.41665e-08
rs12364051	C	T	0.0238	5.40909	6.483e-08	0.028607	3.71036	0.000206971	3.41648e-09
rs12585957	A	G	0.0236	5.36364	9.312e-08	0.0284175	3.67901	0.000234137	4.71573e-09
rs12589771	C	G	0.0223	4.95556	7.727e-07	0.0320506	4.01151	6.03295e-05	3.24586e-08
rs1261080	G	A	0.0275	5	7.181e-07	0.0324095	3.60264	0.000314992	4.43725e-08
rs1261081	C	A	0.022	5.11628	4.089e-07	0.0310806	3.88963	0.000100401	1.51736e-08
rs1261082	A	T	0.0218	5.06977	4.927e-07	0.0308675	3.86188	0.000112515	2.07023e-08
rs1261084	C	T	0.0219	5.09302	4.026e-07	0.0309949	3.88016	0.000104388	1.76195e-08
rs1261086	G	A	0.0219	5.09302	4.234e-07	0.0307134	3.84272	0.00012168	1.85782e-08
rs1261087	G	A	0.022	5.11628	4.218e-07	0.030625	3.83203	0.00012709	1.64672e-08
rs1261088	G	A	0.0218	5.06977	5.002e-07	0.0307859	3.85233	0.000116998	2.09831e-08
rs1261089	A	G	0.0219	5.09302	4.454e-07	0.0303479	3.79771	0.000146033	1.97977e-08
rs1262465	T	C	0.0219	5.09302	4.44e-07	0.0307423	3.84657	0.000119782	1.84772e-08
rs12800853	A	G	-0.0223	-5.18605	2.762e-07	-0.0292264	-3.77237	0.000161707	1.19007e-08
rs12860317	C	T	0.0239	5.43182	5.289e-08	0.0255413	3.31076	0.000930443	5.35886e-09
rs13165528	A	G	0.0231	5.13333	3.897e-07	0.0304673	3.80114	0.000144036	1.55713e-08
rs13353100	T	C	0.024	5.45455	6.429e-08	0.0297756	3.8694	0.000109101	2.03927e-09
rs1335462	T	G	0.0233	5.17778	2.854e-07	0.0311762	3.89976	9.6292e-05	1.04098e-08
rs1335464	G	T	-0.0221	-5.13953	3.457e-07	-0.0307845	-3.92517	8.66682e-05	1.25815e-08
rs1335472	G	C	-0.0224	-5.2093	2.512e-07	-0.0306613	-3.90919	9.26041e-05	8.51607e-09
rs13381096	C	T	-0.0237	-5.38636	6.876e-08	-0.0268497	-3.33219	0.000861668	6.82535e-09
rs1343605	A	C	0.0214	4.97674	8.841e-07	0.0294268	3.76405	0.000167182	4.05323e-08
rs1343607	A	C	0.024	5.33333	7.184e-08	0.0285914	3.6045	0.000312745	6.31186e-09
rs1348465	A	G	0.0236	5.36364	1.072e-07	0.0286242	3.60947	0.00030681	5.22173e-09
rs1363113	A	G	0.0222	4.82609	1.391e-06	0.0355684	4.43074	9.39096e-06	3.8044e-08
rs1373272	G	A	0.0235	5.34091	1.045e-07	0.0255215	3.31838	0.00090542	9.13255e-09
rs1373284	C	T	0.0234	4.97872	6.751e-07	0.0341057	4.1411	3.45653e-05	2.36965e-08
rs1373285	A	G	0.022	4.78261	1.803e-06	0.0379722	4.68369	2.81754e-06	3.43433e-08
rs1414211	A	G	0.0221	4.80435	1.682e-06	0.0379752	4.68398	2.81352e-06	3.03047e-08
rs1421701	G	C	-0.022	-5.11628	3.765e-07	-0.0307845	-3.92517	8.66682e-05	1.44251e-08
rs1421707	T	C	0.024	5.45455	5.675e-08	0.0262169	3.40778	0.000654938	4.0503e-09
rs1421713	T	C	0.0233	5.29545	1.316e-07	0.0259554	3.37412	0.000740508	1.10355e-08
rs1433004	A	G	0.0239	5.43182	6.484e-08	0.0264012	3.43199	0.000599184	4.48622e-09
rs1443906	G	T	0.0236	5.36364	1.129e-07	0.0269777	3.50489	0.000456794	6.08368e-09
rs1443920	T	G	0.024	5.10638	3.5e-07	0.0344275	4.17771	2.94449e-05	1.06562e-08
rs1554929	A	G	0.0238	5.06383	4.461e-07	0.0341261	4.14407	3.41201e-05	1.43689e-08
rs1573395	C	T	0.0231	5.37209	9.396e-08	0.0283182	3.67807	0.000235001	4.48663e-09
rs1592758	G	A	0.0217	5.04651	5.385e-07	0.0310447	3.88573	0.000102023	2.29105e-08
rs17118088	C	T	0.0233	5.29545	1.278e-07	0.0254815	3.31403	0.000919602	1.20278e-08
rs17185757	A	G	-0.0273	-5.15094	3.194e-07	-0.0302421	-3.37164	0.000747205	2.57655e-08
rs17186548	T	C	-0.0263	-4.87037	1.222e-06	-0.04122	-4.50604	6.60496e-06	2.65693e-08
rs17212432	A	G	-0.0262	-4.9434	9.489e-07	-0.0398551	-4.359	1.30659e-05	2.14055e-08
rs17284668	T	G	0.0223	5.18605	2.088e-07	0.0290331	3.78399	0.000154337	1.17042e-08
rs17574479	C	T	0.0225	5.23256	1.736e-07	0.02916	3.80035	0.000144491	8.67744e-09
rs17600713	C	A	0.0222	4.82609	1.516e-06	0.0386285	4.76356	1.90209e-06	2.39174e-08
rs17766570	G	A	0.0225	5.23256	1.869e-07	0.0267233	3.46578	0.000528689	1.40233e-08
rs1787253	G	A	-0.0285	-5	4.96e-07	-0.0328335	-3.60176	0.000316068	4.44266e-08
rs1788014	T	C	-0.0231	-5.37209	8.589e-08	-0.0309404	-3.96565	7.31964e-05	2.93337e-09
rs1788030	G	A	0.0219	5.09302	4.474e-07	0.0307411	3.84761	0.000119281	1.84502e-08
rs1788055	T	C	0.0226	5.25581	1.959e-07	0.0262931	3.3959	0.000684022	1.35135e-08
rs1867368	C	G	0.022	5.11628	3.716e-07	0.0306633	3.83639	0.000124856	1.63656e-08
rs1895161	C	T	0.0239	5.08511	2.698e-07	0.0284391	3.58324	0.000339367	2.80121e-08
rs1923767	G	A	0.0236	5.36364	9.298e-08	0.0258202	3.35608	0.000790569	7.55282e-09
rs1923768	T	C	0.0209	4.86047	1.389e-06	0.0325117	4.21153	2.53641e-05	4.23493e-08
rs1942262	A	G	0.0209	4.86047	1.437e-06	0.0324974	4.21031	2.55018e-05	4.2421e-08
rs1951722	A	G	0.0235	5	6.506e-07	0.034811	3.86809	0.000109693	3.07108e-08
rs1972044	A	G	0.0213	4.95349	8.655e-07	0.0324978	4.21042	2.549e-05	2.48785e-08
rs1978969	A	G	0.0215	5	6.487e-07	0.0297854	3.81235	0.000137658	3.31891e-08
rs1986742	A	C	0.0244	5.19149	1.665e-07	0.0285455	3.59503	0.000324355	1.48454e-08
rs1997063	T	C	0.0218	5.06977	4.046e-07	0.0322119	4.1976	2.69755e-05	1.28559e-08
rs2032798	C	T	-0.0272	-5.13208	3.552e-07	-0.0302584	-3.37427	0.000740099	2.86208e-08
rs2095484	G	A	0.0235	5.34091	1.105e-07	0.0254905	3.31331	0.000921998	9.1996e-09
rs2107068	C	T	-0.0223	-5.06818	4.219e-07	-0.0308099	-3.81927	0.000133844	2.21861e-08
rs2107069	G	C	0.0222	5.16279	2.429e-07	0.0290532	3.78668	0.000152672	1.33716e-08
rs2181389	T	C	0.0225	5.23256	1.927e-07	0.0302473	3.93547	8.30367e-05	7.13563e-09
rs2189246	A	G	0.0214	4.86364	1.487e-06	0.0371232	4.71011	2.47588e-06	2.07406e-08
rs2189247	G	A	-0.0223	-5.18605	2.161e-07	-0.0285877	-3.72497	0.000195339	1.27354e-08
rs2193936	A	C	0.0227	5.27907	1.211e-07	0.0291293	3.79681	0.000146568	6.60636e-09
rs2214414	G	C	0.0232	5.27273	1.545e-07	0.025485	3.31445	0.000918269	1.37419e-08
rs2214415	C	T	-0.0214	-4.97674	6.927e-07	-0.028589	-3.72513	0.000195214	4.27711e-08
rs2257207	G	A	0.0226	5.25581	1.31e-07	0.029132	3.79705	0.000146433	7.59019e-09
rs2371215	T	A	0.0225	5.23256	2.074e-07	0.0301746	3.92637	8.62383e-05	7.23051e-09
rs2371362	A	T	0.023	5.34884	1.002e-07	0.0307876	4.01553	5.93103e-05	3.14051e-09
rs2522830	C	T	0.0222	5.16279	2.673e-07	0.0321693	4.19255	2.75842e-05	7.45791e-09
rs2522833	A	G	0.0223	5.18605	1.937e-07	0.0290283	3.78347	0.000154657	1.1713e-08
rs2522835	C	A	0.0227	5.27907	1.552e-07	0.0300862	3.91491	9.04357e-05	5.56135e-09
rs2522837	A	T	0.0224	5.2093	1.776e-07	0.0309069	4.03082	5.55827e-05	7.14076e-09
rs2522838	G	A	0.0226	5.25581	1.723e-07	0.0302455	3.93524	8.31132e-05	6.20925e-09
rs2522840	A	T	0.0226	5.25581	1.72e-07	0.030245	3.93517	8.31362e-05	6.20984e-09
rs2522841	G	T	0.0225	5.23256	1.918e-07	0.0302409	3.93434	8.34257e-05	7.14728e-09
rs2522842	T	G	0.0226	5.25581	1.692e-07	0.0302859	3.94068	8.12494e-05	6.16021e-09
rs2522843	T	G	0.0226	5.25581	1.748e-07	0.030251	3.93594	8.28705e-05	6.20287e-09
rs2522844	A	C	0.0227	5.27907	1.615e-07	0.0302509	3.93593	8.28743e-05	5.39308e-09
rs2522845	T	C	0.0226	5.25581	1.772e-07	0.0302701	3.93842	8.20219e-05	6.18054e-09
rs2523579	G	T	0.0225	5.23256	1.967e-07	0.0305868	3.97956	6.90415e-05	6.69281e-09
rs2715147	T	C	-0.0218	-4.84444	1.383e-06	0.0282074	3.49427	0.000475357	1.97806e-08
rs2715148	T	C	0.0229	5.32558	8.99e-08	0.030769	4.01273	6.00206e-05	3.63433e-09
rs2715150	C	A	0.023	5.34884	8.551e-08	0.0307002	4.0038	6.23318e-05	3.1956e-09
rs2715151	G	A	0.0228	5.30233	1.32e-07	0.0300667	3.91188	9.15799e-05	4.85484e-09
rs2715152	G	C	0.0227	5.27907	1.261e-07	0.0307877	4.01554	5.93089e-05	4.79947e-09
rs2715153	A	G	0.0227	5.27907	1.507e-07	0.0301131	3.9185	8.91005e-05	5.53227e-09
rs2715154	T	C	0.0226	5.25581	1.295e-07	0.0307876	4.01553	5.93116e-05	5.52271e-09
rs2715155	T	G	0.0225	5.23256	1.482e-07	0.0307875	4.01552	5.93157e-05	6.35164e-09
rs2715156	G	A	0.0226	5.25581	1.725e-07	0.0302069	3.93063	8.47247e-05	6.25107e-09
rs2715158	A	G	0.0226	5.25581	1.719e-07	0.0302069	3.93063	8.47247e-05	6.25107e-09
rs2715159	C	G	0.0226	5.25581	1.764e-07	0.0302104	3.93095	8.46097e-05	6.24814e-09
rs2715161	G	A	0.0226	5.25581	1.7e-07	0.0303203	3.94496	7.98123e-05	6.1219e-09
rs2734831	T	C	0.0223	5.18605	2.246e-07	0.0312429	4.0729	4.64312e-05	7.71979e-09
rs2734835	T	G	0.024	5.45455	5.256e-08	0.0279408	3.62461	0.000289388	2.93871e-09
rs2759694	T	G	0.024	5.45455	5.053e-08	0.0284474	3.68997	0.00022428	2.66644e-09
rs2806933	A	G	0.0215	4.88636	1.224e-06	0.0357441	4.53133	5.86152e-06	2.33798e-08
rs2806949	A	C	0.0239	5.43182	7.328e-08	0.03146	4.02337	5.73707e-05	1.86277e-09
rs2806950	A	G	0.0234	5.31818	1.373e-07	0.0285855	3.60415	0.000313184	6.91564e-09
rs2861090	G	A	0.0235	5.34091	1.186e-07	0.0285858	3.60417	0.000313148	6.03404e-09
rs2888019	T	C	0.0235	5.34091	1.067e-07	0.0257289	3.34531	0.000821921	8.78454e-09
rs28887338	C	T	0.0219	5.09302	3.361e-07	0.0324218	4.22472	2.39243e-05	1.07802e-08
rs2902645	T	A	-0.0223	-5.06818	4.574e-07	-0.0307224	-3.81342	0.000137063	2.23695e-08
rs34405444	G	A	-0.0272	-5.13208	3.497e-07	-0.0302549	-3.37389	0.000741157	2.86362e-08
rs34601878	G	T	0.0236	5.36364	8.978e-08	0.0259385	3.37253	0.000744818	7.37481e-09
rs3823624	G	A	0.0225	5.23256	1.897e-07	0.0266725	3.46039	0.000539411	1.41314e-08
rs3996329	C	T	-0.03	-5.35714	7.178e-08	-0.0315988	-3.65545	0.000256732	5.07683e-09
rs4323250	A	G	-0.0315	-5.16393	2.144e-07	-0.0394318	-4.30812	1.64649e-05	6.26179e-09
rs4364729	C	T	0.0235	5.34091	9.748e-08	0.0253245	3.29336	0.000989988	9.46789e-09
rs4431365	C	T	-0.0217	-5.04651	4.987e-07	-0.0259523	-3.3575	0.00078652	4.77629e-08
rs4470910	C	G	0.0235	5.34091	1.06e-07	0.0253218	3.29291	0.000991539	9.47403e-09
rs4577712	T	C	-0.028	-5.09091	4.208e-07	-0.0328333	-3.79335	0.000148628	2.01666e-08
rs4587762	T	C	0.0236	5.36364	9.711e-08	0.0257002	3.34139	0.000833604	7.71527e-09
rs4642389	G	A	0.0234	5.31818	1.126e-07	0.0295266	3.82041	0.000133223	5.04429e-09
rs4655127	A	G	0.0236	5.36364	9.259e-08	0.0255061	3.31727	0.000908992	7.98952e-09
rs4655128	G	A	0.0248	4.42857	9.796e-06	-0.0496941	-4.52493	6.04116e-06	3.04519e-08
rs4719416	T	C	0.0223	4.20755	2.284e-05	-0.0520072	-5.06779	4.02485e-07	3.85734e-08
rs4786147	A	G	-0.0278	-5.14815	2.337e-07	-0.0286187	-3.39764	0.000679689	2.5248e-08
rs4786999	A	T	0.0214	4.97674	8.4e-07	-0.0281306	-3.61228	0.000303515	7.18085e-09
rs4787006	G	C	-0.0204	-4.74419	2.58e-06	0.0259357	3.34054	0.00083618	4.72318e-08
rs4787007	C	T	0.0207	4.81395	1.77e-06	-0.0275655	-3.54021	0.000399797	2.16201e-08
rs4801147	C	G	0.0208	4.83721	1.64e-06	-0.0280657	-3.60327	0.000314239	1.67096e-08
rs4938017	C	T	0.0223	5.18605	2.48e-07	0.030633	3.8327	0.000126748	1.09147e-08
rs55773130	T	C	0.0238	5.40909	7.118e-08	0.0283675	3.67355	0.000239205	3.60763e-09
rs55790766	C	T	-0.0279	-5.07273	4.545e-07	-0.0328335	-3.79337	0.000148614	2.24108e-08
rs55952733	T	C	-0.0281	-5.10909	3.488e-07	-0.0286659	-3.37823	0.000729525	3.24817e-08
rs55988458	A	G	-0.0279	-5.07273	4.493e-07	-0.0328335	-3.79337	0.000148614	2.24108e-08
rs56016347	A	G	-0.0287	-5.21818	2.166e-07	-0.033393	-3.85884	0.000113925	8.68697e-09
rs56101042	T	C	-0.0287	-5.21818	2.188e-07	-0.033393	-3.85884	0.000113925	8.68697e-09
rs56180486	G	A	0.0278	5.05455	5.056e-07	0.0317603	3.52676	0.000420669	3.61129e-08
rs56305291	T	C	-0.0295	-5.36364	9.744e-08	-0.0310874	-3.63116	0.000282143	5.05848e-09
rs58043442	G	A	-0.0297	-5.4	8.7e-08	-0.0307183	-3.59065	0.00032986	4.30827e-09
rs59400883	C	T	0.0213	4.95349	7.451e-07	0.0299586	3.89901	9.65873e-05	3.83967e-08
rs61867194	T	A	0.0223	5.18605	2.398e-07	0.0294049	3.83104	0.000127609	1.09408e-08
rs62175963	C	A	-0.0268	-5.0566	5.479e-07	-0.0302186	-3.36988	0.000752004	4.4341e-08
rs62444881	C	T	0.022	5.11628	4.426e-07	0.026509	3.43509	0.000592366	2.87928e-08
rs62444919	T	C	-0.0294	-5.25	1.151e-07	-0.0293107	-3.42286	0.000619655	1.34558e-08
rs62527801	T	C	-0.0294	-5.25	1.344e-07	-0.0315523	-3.64501	0.000267381	9.78691e-09
rs62527802	G	T	-0.0238	-5.40909	6.91e-08	-0.0269278	-3.34203	0.000831668	5.87028e-09
rs62527804	T	C	-0.0238	-5.40909	6.079e-08	-0.0268682	-3.33459	0.00085424	5.93441e-09
rs62527805	A	G	-0.0238	-5.40909	6.12e-08	-0.0270495	-3.35642	0.000789605	5.74832e-09
rs62527806	A	C	-0.0239	-5.43182	5.324e-08	-0.0269253	-3.34172	0.000832588	5.1214e-09
rs6467912	C	T	-0.0239	-5.43182	5.682e-08	-0.02673	-3.31749	0.000908281	5.30632e-09
rs6508210	C	T	0.0218	5.06977	3.603e-07	0.029316	3.81981	0.000133555	2.19662e-08
rs6556809	A	C	-0.0229	-5.32558	1.083e-07	-0.0268518	-3.4873	0.000487933	7.83838e-09
rs6556813	A	T	0.0235	5.34091	1.011e-07	0.0260466	3.38637	0.000708256	8.27862e-09
rs6870031	G	A	0.0231	5.25	1.865e-07	0.0273796	3.55777	0.000374007	1.1094e-08
rs6873362	T	C	0.0239	5.43182	6.328e-08	0.0262849	3.41654	0.000634205	4.5892e-09
rs6876275	G	A	0.0234	5.31818	1.17e-07	0.0255181	3.31694	0.000910102	1.04723e-08
rs6884200	G	T	0.0236	5.36364	8.724e-08	0.0262006	3.40609	0.000659007	7.02416e-09
rs6893003	C	T	0.0232	5.27273	1.406e-07	0.0254846	3.31445	0.000918227	1.37417e-08
rs6895570	A	G	0.0236	5.36364	8.864e-08	0.0255081	3.31539	0.000915145	8.01127e-09
rs6954078	G	T	0.024	5.45455	5.484e-08	0.0262372	3.41052	0.00064841	4.03403e-09
rs6955106	T	G	0.0221	5.13953	2.687e-07	0.0291384	3.7966	0.000146697	1.51129e-08
rs6965423	G	A	0.022	5.11628	2.988e-07	0.0294131	3.83241	0.000126897	1.64584e-08
rs6975132	C	T	0.0224	5.2093	1.918e-07	0.032398	4.21996	2.44354e-05	5.42083e-09
rs7039688	C	A	0.022	5.11628	2.942e-07	0.0291432	3.79722	0.000146329	1.73002e-08
rs7122246	C	T	-0.0228	-5.30233	1.299e-07	-0.0254034	-3.30318	0.000955961	1.17307e-08
rs7131681	G	A	0.0236	5.36364	8.753e-08	0.028342	3.67002	0.000242538	4.77839e-09
rs7231178	C	T	0.0239	5.43182	5.137e-08	0.0257136	3.33509	0.000852707	5.17137e-09
rs73201847	G	A	-0.0232	-5.39535	7.669e-08	-0.0254578	-3.30636	0.00094517	6.7151e-09
rs7326087	T	C	0.0237	5.04255	4.945e-07	0.034179	4.15024	3.32124e-05	1.61349e-08
rs7328879	G	A	0.0221	4.91111	9.618e-07	0.0319434	3.99809	6.38572e-05	4.26261e-08
rs7337692	T	G	0.0236	5.02128	5.84e-07	0.0341303	4.14441	3.40683e-05	1.84211e-08
rs7337696	T	C	0.0237	5.04255	5.592e-07	0.0341188	4.14316	3.42555e-05	1.62979e-08
rs755787	T	C	0.0236	5.02128	5.979e-07	0.0341188	4.14316	3.42555e-05	1.84537e-08
rs7701554	T	G	0.0235	5	6.158e-07	0.0340691	4.13652	3.52614e-05	2.10822e-08
rs7720663	T	A	0.0235	5.34091	9.925e-08	0.0261594	3.40092	0.000671599	8.10612e-09
rs7736590	G	A	0.024	5.45455	6.485e-08	0.0274987	3.57352	0.000352209	3.17024e-09
rs7791413	G	A	0.0238	5.40909	7.514e-08	0.0262027	3.40603	0.000659144	5.34627e-09
rs8084239	C	T	0.0224	5.2093	1.736e-07	0.0291521	3.7993	0.000145108	9.97807e-09
rs8087654	C	T	0.0228	5.30233	1.263e-07	0.0260778	3.38034	0.000723969	1.05018e-08
rs868754	A	G	0.023	5.34884	1.126e-07	0.0320439	4.00023	6.3282e-05	3.21259e-09
rs873573	C	G	-0.0281	-5.10909	3.485e-07	-0.0302303	-3.4838	0.000494345	2.80352e-08
rs9527064	C	T	0.024	5.10638	3.352e-07	0.0313688	3.84079	0.000122639	1.72322e-08
rs9527069	A	G	0.0244	5.19149	1.645e-07	0.0284965	3.58963	0.000331154	1.496e-08
rs9527070	G	A	0.0238	5.06383	4.653e-07	0.0340755	4.13848	3.49615e-05	1.44838e-08
rs9536358	G	A	0.0239	5.08511	4.081e-07	0.0341214	4.14331	3.42326e-05	1.26929e-08
rs9536359	T	A	0.0208	4.83721	1.655e-06	0.0325341	4.21548	2.49247e-05	4.80673e-08
rs9536363	C	T	0.0209	4.86047	1.417e-06	0.0327086	4.23815	2.25372e-05	4.08203e-08
rs9568842	C	T	0.0209	4.86047	1.417e-06	0.0330242	4.28026	1.86677e-05	3.85103e-08
rs9568844	T	A	0.024	5.10638	3.725e-07	0.0340678	4.13664	3.52436e-05	1.13032e-08
rs9568846	A	C	0.0233	4.95745	8.105e-07	0.0341029	4.14096	3.4586e-05	2.68011e-08
rs9591504	A	G	0.0235	5	5.876e-07	0.0341159	4.14312	3.4261e-05	2.0887e-08
rs9596771	G	T	0.0223	4.95556	8.052e-07	0.0318823	3.99072	6.58719e-05	3.34112e-08
rs9784691	A	G	0.0228	5.06667	5.244e-07	0.0311184	3.89274	9.91197e-05	2.01813e-08
rs9784691	C	T	0.0235	5.34091	1.075e-07	0.0256312	3.33244	0.000860895	8.94925e-09

## Sheet: Supplementary Table 03
Table S3.The candidate pleiotropic genes identified between MAGMA and ones annotated by CPASSOC
GENE	symbol	chr	start	end	strand	type	entrezID	HUGO	pLI	ncRVIS	posMapSNPs	posMapMaxCADD	minGwasP	IndSigSNPs	GenomicLocus	CHR	START	STOP	NSNPS	NPARAM	N	ZSTAT	P	SYMBOL
ENSG00000002822	MAD1L1	7	1855429	2272878	-1	protein_coding	8379	MAD1L1	2.03781e-10	-0.0844627	122	16.12	4.30827e-09	rs56305291	27	7	1850429	2277878	1526	30	1682011	3.9464	3.9676e-05	MAD1L1
ENSG00000008300	CELSR3	3	48673902	48700348	-1	protein_coding	1951	CELSR3	0.999656	-0.878908	1	8.326	4.34327e-06	rs148923907	14	3	48668902	48705348	33	3	1682011	0.92615	0.17718	CELSR3
ENSG00000010310	GIPR	19	46171502	46186982	1	protein_coding	2696	GIPR	2.54083e-22	-0.675671	8	25.5	2.01575e-08	rs10423928	60	19	46166502	46191982	54	11	1682011	4.8135	7.4166e-07	GIPR
ENSG00000010704	HFE	6	26087509	26098571	1	protein_coding	3077	HFE	8.49697e-07	0.210172	3	7.767	4.81213e-09	rs13220522	24	6	26082509	26103571	55	13	1682011	3.6407	0.00013595	HFE
ENSG00000011478	QPCTL	19	46195741	46207247	1	protein_coding	54814	QPCTL	0.00026154	-0.638079	3	2.74	1.68939e-05	rs10423928	60	19	46190741	46212247	45	11	1682011	4.3066	8.2875e-06	QPCTL
ENSG00000021645	NRXN3	14	78708734	80330762	1	protein_coding	9369	NRXN3	0.999856	-0.649548	22	18.29	2.13006e-08	rs2370982	50	14	78703734	80335762	3841	202	1682011	3.7453	9.0097e-05	NRXN3
ENSG00000026950	BTN3A1	6	26402465	26415444	1	protein_coding	11119	BTN3A1	8.65114e-07	1.62791	12	6.448	1.58653e-13	rs9379897;rs9348711;rs72839477;rs13220522	24	6	26397465	26420444	89	9	1682011	2.8774	0.0020047	BTN3A1
ENSG00000041353	RAB27B	18	52385091	52562747	1	protein_coding	5874	RAB27B	0.6873	-0.304479	66	10.81	3.11534e-08	rs8093506	58	18	52380091	52567747	555	26	1682011	4.9242	4.2354e-07	RAB27B
ENSG00000044574	HSPA5	9	127997132	128003609	-1	protein_coding	3309	HSPA5	0.885689	-0.857996	4	4.631	1.2957e-07	rs10986730	37	9	127992132	128008609	21	4	1682011	1.918	0.027555	HSPA5
ENSG00000067560	RHOA	3	49396578	49450431	-1	protein_coding	387	RHOA	0.804698	-0.430263	47	16.24	6.79184e-06	rs7617480;rs4241405	14	3	49391578	49455431	96	11	1682011	3.8994	4.8212e-05	RHOA
ENSG00000068745	IP6K2	3	48725436	48777786	-1	protein_coding	51447	IP6K2	0.989458	-0.392799	1	5.47	3.6842e-06	rs148923907	14	3	48720436	48782786	80	9	1682011	2.1362	0.016331	IP6K2
ENSG00000075413	MARK3	14	103851729	103970168	1	protein_coding	4140	MARK3	6.11449e-05	-0.0999703	107	16.68	1.56842e-09	rs3759577;rs754287	51	14	103846729	103975168	276	10	1682011	5.2451	7.8118e-08	MARK3
ENSG00000076108	BAZ2A	12	56989380	57030600	-1	protein_coding	11176	BAZ2A	1	-0.20158	2	10.61	3.56551e-08	rs59333125	44	12	56984380	57035600	64	14	1682011	4.5453	2.7425e-06	BAZ2A
ENSG00000077063	CTTNBP2	7	117350705	117514193	-1	protein_coding	83992	CTTNBP2	2.59916e-06	-0.293653	21	15.94	3.38949e-10	rs2193255	31	7	117345705	117519193	336	40	1682011	4.0306	2.7819e-05	CTTNBP2
ENSG00000077498	TYR	11	88910620	89028927	1	protein_coding	7299	TYR	7.26381e-21	0.225785	90	29.4	3.86899e-10	rs9665832;rs67279079;rs10830225;rs12295166	41	11	88905620	89033927	322	17	1682011	4.6582	1.595e-06	TYR
ENSG00000078328	RBFOX1	16	6069095	7763340	1	protein_coding	54715	RBFOX1	0.935961	1.09605	18	19.59	7.18085e-09	rs4786147	52	16	6064095	7768340	9249	445	1682011	7.2967	1.4742e-13	RBFOX1
ENSG00000078618	NRD1	1	52254863	52344477	-1	protein_coding	4898	NRD1	0.878722	-0.426817	81	18.36	1.12101e-10	rs35728568;rs7551758	4	1	52249863	52349477	170	23	1682011	5.9505	1.3364e-09	NRD1
ENSG00000079689	SCGN	6	25652464	25702011	1	protein_coding	10590	SCGN	0.035946	0.102936	3	0.732	5.16163e-09	rs13220522	24	6	25647464	25707011	178	27	1682011	2.5238	0.0058053	SCGN
ENSG00000086991	NOX4	11	89057524	89322779	-1	protein_coding	50507	NOX4	8.15748e-07	-0.0576464	1	2.78	3.15462e-07	rs10830225	41	11	89052524	89327779	501	38	1682011	3.707	0.00010486	NOX4
ENSG00000096654	ZNF184	6	27418522	27440897	-1	protein_coding	7738	ZNF184	0.133749	-0.545662	52	14.99	1.22714e-15	rs7772160;rs726830;rs67981811;rs72839477;rs12664996	24	6	27413522	27445897	94	7	1682011	4.4135	5.085e-06	ZNF184
ENSG00000100711	ZFYVE21	14	104182067	104200005	1	protein_coding	79038	ZFYVE21	0.713443	NA	1	0.218	1.00145e-08	rs4906348	51	14	104177067	104205005	54	10	1682011	2.7354	0.0031156	ZFYVE21
ENSG00000101017	CD40	20	44746911	44758502	1	protein_coding	958	CD40	0.658238	-0.0149088	5	14.99	1.25196e-06	rs13037326	61	20	44741911	44763502	53	13	1682011	4.1138	1.946e-05	CD40
ENSG00000101162	TUBB1	20	57594309	57601709	1	protein_coding	81027	TUBB1	7.16532e-06	-1.12658	1	12.49	3.58541e-09	rs140896965	63	20	57589309	57606709	25	8	1682011	1.397	0.081202	TUBB1
ENSG00000101166	SLMO2	20	57608200	57617964	-1	protein_coding	51012	SLMO2	0.241369	0.819901	1	12.49	3.58541e-09	rs140896965	63	20	57603200	57622964	34	8	1682011	2.3353	0.0097647	SLMO2
ENSG00000101489	CELF4	18	34823010	35146000	-1	protein_coding	56853	CELF4	0.974365	1.3888	32	22.4	2.8116e-10	rs12959642;rs12967855	56	18	34818010	35151000	814	88	1682011	5.4839	2.0797e-08	CELF4
ENSG00000102837	OLFM4	13	53602894	53626192	1	protein_coding	10562	OLFM4	2.41041e-06	0.814566	4	4.975	5.55562e-07	rs2806933	47	13	53597894	53631192	92	21	1682011	3.1814	0.00073279	OLFM4
ENSG00000106460	TMEM106B	7	12250867	12282993	1	protein_coding	54664	TMEM106B	0.515078	3.38065	133	21.2	1.23858e-13	rs3807865	28	7	12245867	12287993	237	12	1682011	7.019	1.1175e-12	TMEM106B
ENSG00000110955	ATP5B	12	57031959	57039798	-1	protein_coding	506	ATP5B	0.991635	-0.350123	2	10.61	3.56551e-08	rs59333125	44	12	57026959	57044798	24	5	1682011	4.5646	2.502e-06	ATP5B
ENSG00000110958	PTGES3	12	57057127	57082159	-1	protein_coding	10728	PTGES3	0.871366	-0.831373	4	5.411	1.75824e-07	rs59333125	44	12	57052127	57087159	60	11	1682011	4.2176	1.2344e-05	PTGES3
ENSG00000111801	BTN3A3	6	26440700	26453643	1	protein_coding	10384	BTN3A3	7.19025e-10	1.09011	14	23.7	1.758e-13	rs9379897;rs72839477;rs13220522	24	6	26435700	26458643	54	9	1682011	4.3562	6.6167e-06	BTN3A3
ENSG00000112337	SLC17A2	6	25912982	25930946	-1	protein_coding	10246	SLC17A2	0.00466985	-0.129201	13	12.08	8.51366e-09	rs13220522	24	6	25907982	25935946	84	9	1682011	2.4741	0.0066785	SLC17A2
ENSG00000112343	TRIM38	6	25963030	25987384	1	protein_coding	10475	TRIM38	4.7513e-06	-0.220583	11	12.17	1.57594e-08	rs13220522	24	6	25958030	25992384	80	16	1682011	2.6097	0.0045309	TRIM38
ENSG00000112462	OR12D3	6	29341200	29343068	-1	protein_coding	81797	OR12D3	1.34136e-05	0.883549	9	11.39	1.5204e-08	rs141425519;rs67981811	24	6	29336200	29348068	6	2	1682011	5.4833	2.0874e-08	OR12D3
ENSG00000112763	BTN2A1	6	26458150	26476849	1	protein_coding	11120	BTN2A1	1.07468e-18	0.260571	40	23.7	3.36592e-13	rs72839477;rs9379897;rs13220522;rs34313099	24	6	26453150	26481849	91	14	1682011	6.4288	6.4298e-11	BTN2A1
ENSG00000112812	PRSS16	6	27215480	27224403	1	protein_coding	10279	PRSS16	2.23792e-06	0.00884812	11	15.96	8.8235e-11	rs55658856;rs115091345;rs34388707;rs72839477	24	6	27210480	27229403	47	10	1682011	4.8083	7.6115e-07	PRSS16
ENSG00000114302	PRKAR2A	3	48782030	48885279	-1	protein_coding	5576	PRKAR2A	0.983251	-2.8684	4	7.25	2.7015e-07	rs148923907	14	3	48777030	48890279	70	9	1682011	2.9983	0.0013574	PRKAR2A
ENSG00000114316	USP4	3	49315264	49378145	-1	protein_coding	7375	USP4	6.20194e-07	NA	22	7.871	7.59009e-07	rs7617480;rs148923907	14	3	49310264	49383145	82	11	1682011	3.2761	0.0005262	USP4
ENSG00000115221	ITGB6	2	160956177	161128399	-1	protein_coding	100505984	ITGB6	1.90572e-15	0.208852	3	10.69	1.08054e-06	rs62175963	11	2	160951177	161133399	470	41	1682011	4.3545	6.6677e-06	ITGB6
ENSG00000115604	IL18R1	2	102927989	103015218	1	protein_coding	8809	IL18R1	5.02098e-07	0.218567	1	6.919	2.54203e-05	rs76229479	10	2	102922989	103020218	354	17	1682011	2.0993	0.017894	IL18R1
ENSG00000115607	IL18RAP	2	103035149	103069025	1	protein_coding	8807	IL18RAP	0.366507	0.797204	9	6.176	9.43282e-06	rs76229479	10	2	103030149	103074025	164	14	1682011	1.545	0.061172	IL18RAP
ENSG00000115616	SLC9A2	2	103236166	103327777	1	protein_coding	6549	SLC9A2	0.481161	0.320886	1	5.969	4.49205e-06	rs76229479	10	2	103231166	103332777	216	32	1682011	1.9983	0.02284	SLC9A2
ENSG00000117148	ACTL8	1	18081808	18153558	1	protein_coding	81569	ACTL8	0.0771442	-0.499703	4	10.21	5.19973e-09	rs4141983	1	1	18076808	18158558	173	20	1682011	4.3918	5.6195e-06	ACTL8
ENSG00000117859	OSBPL9	1	52042851	52254889	1	protein_coding	114883	OSBPL9	0.998515	0.292264	1	0.472	3.93599e-06	rs35728568	4	1	52037851	52259889	256	21	1682011	0.93347	0.17529	OSBPL9
ENSG00000118263	KLF7	2	207938861	208031991	-1	protein_coding	8609	KLF7	0.929931	-2.11539	27	16.35	2.90547e-07	rs2111592;rs6732724	12	2	207933861	208036991	296	38	1682011	3.7365	9.3304e-05	KLF7
ENSG00000118473	SGIP1	1	66999066	67213982	1	protein_coding	84251	SGIP1	0.999651	-0.315319	149	15.14	1.22203e-08	rs6656912;rs4488004	5	1	66994066	67218982	724	25	1682011	5.9139	1.6705e-09	SGIP1
ENSG00000119596	YLPM1	14	75230069	75322244	1	protein_coding	56252	YLPM1	0.999933	-0.911821	57	13.1	6.51483e-09	rs7152906;rs12588874	49	14	75225069	75327244	157	13	1682011	5.3848	3.6255e-08	YLPM1
ENSG00000119608	PROX2	14	75319736	75330537	-1	protein_coding	283571	PROX2	7.88535e-07	0.50268	14	13.08	1.54543e-08	rs7152906;rs12588874	49	14	75314736	75335537	39	7	1682011	5.2374	8.1446e-08	PROX2
ENSG00000119616	FCF1	14	75179847	75203394	1	protein_coding	51077	FCF1	0.934257	-1.34336	9	18.66	1.46886e-09	rs7152906;rs12588874	49	14	75174847	75208394	36	8	1682011	4.0733	2.3176e-05	FCF1
ENSG00000119682	AREL1	14	75120140	75179818	-1	protein_coding	9870	AREL1	0.0118021	-0.560095	17	18.66	4.04845e-10	rs7152906;rs12588874	49	14	75115140	75184818	66	6	1682011	4.5234	3.0425e-06	AREL1
ENSG00000119689	DLST	14	75348594	75370448	1	protein_coding	1743	DLST	0.950394	0.114612	29	15.09	9.2e-08	rs12588874;rs7152906	49	14	75343594	75375448	71	9	1682011	5.1143	1.5742e-07	DLST
ENSG00000120694	HSPH1	13	31710762	31736525	-1	protein_coding	10808	HSPH1	0.983009	-0.809054	14	11.05	9.23138e-10	rs41292151	46	13	31705762	31741525	71	8	1682011	3.8035	7.1328e-05	HSPH1
ENSG00000124140	SLC12A5	20	44650356	44688784	1	protein_coding	57468	SLC12A5	0.999987	-1.07818	4	21.5	1.62903e-10	rs13037326	61	20	44645356	44693784	141	17	1682011	2.1607	0.015358	SLC12A5
ENSG00000124160	NCOA5	20	44689624	44718591	-1	protein_coding	57727	NCOA5	0.9968	-0.349365	8	21.5	1.62903e-10	rs13037326;rs6074012	61	20	44684624	44723591	76	11	1682011	3.8092	6.972e-05	NCOA5
ENSG00000124172	ATP5E	20	57600522	57607437	-1	protein_coding	514	ATP5E	0.00605683	-0.603737	1	12.49	3.58541e-09	rs140896965	63	20	57595522	57612437	28	9	1682011	2.2327	0.012783	ATP5E
ENSG00000124203	ZNF831	20	57766075	57834168	1	protein_coding	128611	ZNF831	7.64882e-09	1.10518	2	3.286	6.94357e-09	rs140896965;rs191557051	63	20	57761075	57839168	173	31	1682011	1.378	0.084096	ZNF831
ENSG00000124508	BTN2A2	6	26383324	26395102	1	protein_coding	10385	BTN2A2	0.000150288	1.01572	33	8.783	2.31602e-12	rs9379897;rs9348711	24	6	26378324	26400102	108	13	1682011	2.5999	0.0046619	BTN2A2
ENSG00000124529	HIST1H4B	6	26027124	26027480	-1	protein_coding	554313	HIST1H4B	0.00854183	0.166119	6	9.781	7.34864e-09	rs13220522	24	6	26022124	26032480	19	6	1682011	3.2061	0.00067269	HIST1H4B
ENSG00000124557	BTN1A1	6	26501449	26510650	1	protein_coding	696	BTN1A1	1.14088e-09	-0.329705	15	9.839	1.02406e-13	rs34313099;rs72839477;rs13220522;rs9379897	24	6	26496449	26515650	46	8	1682011	5.5309	1.5931e-08	BTN1A1
ENSG00000124564	SLC17A3	6	25833294	25882514	-1	protein_coding	10786	SLC17A3	9.88206e-14	-0.246503	21	12.01	5.38363e-09	rs13220522	24	6	25828294	25887514	175	20	1682011	3.8957	4.8953e-05	SLC17A3
ENSG00000124568	SLC17A1	6	25783125	25832287	-1	protein_coding	6568	SLC17A1	2.59261e-10	-0.181263	18	9.209	1.22658e-08	rs13220522	24	6	25778125	25837287	168	17	1682011	3.325	0.00044203	SLC17A1
ENSG00000124610	HIST1H1A	6	26017260	26018040	-1	protein_coding	3024	HIST1H1A	0.0035308	-0.372207	2	9.502	7.34864e-09	rs13220522	24	6	26012260	26023040	31	10	1682011	3.719	9.9991e-05	HIST1H1A
ENSG00000124613	ZNF391	6	27342394	27371683	1	protein_coding	346157	ZNF391	9.25869e-07	1.23172	33	11.4	2.27433e-15	rs72839477;rs12664996;rs67981811;rs7772160;rs726830	24	6	27337394	27376683	174	8	1682011	2.0063	0.02241	ZNF391
ENSG00000124635	HIST1H2BJ	6	27093676	27100541	-1	protein_coding	8970	HIST1H2BJ	0.478842	0.308582	4	4	1.59038e-13	rs34388707;rs72839477;rs13220522	24	6	27088676	27105541	29	10	1682011	6.3914	8.2166e-11	HIST1H2BJ
ENSG00000124657	OR2B6	6	27925019	27925960	1	protein_coding	26212	OR2B6	0.0407309	-0.0981731	4	12.01	2.98763e-16	rs200986;rs116406755;rs67981811;rs72839477	24	6	27920019	27930960	28	5	1682011	2.0079	0.022327	OR2B6
ENSG00000124693	HIST1H3B	6	26031817	26032288	-1	protein_coding	8968	HIST1H3B	0.307283	0.251696	7	9.781	5.12831e-09	rs13220522	24	6	26026817	26037288	24	8	1682011	3.479	0.00025166	HIST1H3B
ENSG00000125743	SNRPD2	19	46190712	46195827	-1	protein_coding	6633	SNRPD2	0.747515	-0.475801	7	25.5	2.01575e-08	rs10423928	60	19	46185712	46200827	25	6	1682011	3.8789	5.2456e-05	SNRPD2
ENSG00000126214	KLC1	14	104028233	104167888	1	protein_coding	3831	KLC1	0.514955	NA	102	10.91	1.25045e-09	rs10141157;rs4906348;rs61996704	51	14	104023233	104172888	320	18	1682011	5.4539	2.464e-08	KLC1
ENSG00000126215	XRCC3	14	104163946	104181841	-1	protein_coding	7517	XRCC3	6.31833e-08	0.467663	6	5.053	9.96155e-09	rs4906348	51	14	104158946	104186841	50	10	1682011	4.8361	6.6194e-07	XRCC3
ENSG00000131323	TRAF3	14	103243813	103377837	1	protein_coding	7187	TRAF3	0.998406	-1.45451	137	13.53	4.43725e-08	rs12589771	51	14	103238813	103382837	272	16	1682011	4.8574	5.9466e-07	TRAF3
ENSG00000133216	EPHB2	1	23037332	23241818	1	protein_coding	2048	EPHB2	0.999949	-0.362526	38	11.5	3.04519e-08	rs4655127	2	1	23032332	23246818	375	47	1682011	6.2078	2.6867e-10	EPHB2
ENSG00000134376	CRB1	1	197170592	197447585	1	protein_coding	23418	CRB1	3.35698e-09	-0.367869	5	5.063	1.18572e-08	rs12117045	9	1	197165592	197452585	391	38	1682011	3.1019	0.00096134	CRB1
ENSG00000135503	ACVR1B	12	52345451	52390862	1	protein_coding	91	ACVR1B	0.998904	NA	37	17.63	2.82523e-08	rs61914045	43	12	52340451	52395862	86	12	1682011	4.5212	3.0745e-06	ACVR1B
ENSG00000137185	ZSCAN9	6	28192664	28201260	1	protein_coding	7746	ZSCAN9	4.10249e-08	0.461166	31	13.63	2.70118e-17	rs67981811;rs853676;rs72839477;rs116406755;rs200986;rs1150696;rs9393909;rs141425519	24	6	28187664	28206260	35	9	1682011	7.956	8.8818e-16	ZSCAN9
ENSG00000137259	HIST1H2AB	6	26033320	26033796	-1	protein_coding	8335	HIST1H2AB	0.00531944	0.228135	6	9.781	5.12831e-09	rs13220522	24	6	26028320	26038796	24	7	1682011	4.2602	1.0213e-05	HIST1H2AB
ENSG00000137338	PGBD1	6	28249314	28270326	1	protein_coding	84547	PGBD1	1.46735e-05	-0.0800605	27	14.75	5.79805e-18	rs853676;rs9393909;rs116406755;rs67981811;rs72839477;rs141425519	24	6	28244314	28275326	65	12	1682011	6.6333	1.6411e-11	PGBD1
ENSG00000139567	ACVRL1	12	52300692	52317145	1	protein_coding	94	ACVRL1	0.00794107	NA	1	0.046	1.70683e-05	rs61914045	43	12	52295692	52322145	80	17	1682011	1.9147	0.027764	ACVRL1
ENSG00000140718	FTO	16	53737875	54155853	1	protein_coding	79068	FTO	0.0113446	0.293683	131	21.4	1.79299e-26	rs11075985;rs7190492;rs7187961;rs113191842	55	16	53732875	54160853	1250	108	1682011	6.5829	2.3071e-11	FTO
ENSG00000143207	RFWD2	1	175913967	176176629	-1	protein_coding	64326	RFWD2	0.998566	NA	95	15.3	1.12995e-09	rs12031733;rs6680839	8	1	175908967	176181629	568	23	1682011	4.2069	1.2945e-05	RFWD2
ENSG00000144868	TMEM108	3	132757235	133116636	1	protein_coding	66000	TMEM108	0.983719	-0.189147	1	4.961	0.000195227	rs114106239	18	3	132752235	133121636	1068	46	1682011	1.8182	0.034515	TMEM108
ENSG00000145020	AMT	3	49454211	49460186	-1	protein_coding	275	AMT	0.000569475	-0.0226371	14	16.24	3.89387e-06	rs7617480;rs148923907	14	3	49449211	49465186	22	6	1682011	3.7523	8.7602e-05	AMT
ENSG00000145022	TCTA	3	49449639	49453908	1	protein_coding	6988	TCTA	0.0132648	-0.595941	15	16.24	3.89387e-06	rs7617480;rs148923907	14	3	49444639	49458908	17	5	1682011	3.6816	0.00011588	TCTA
ENSG00000145029	NICN1	3	49460379	49466759	-1	protein_coding	84276	NICN1	0.257246	-1.08729	12	14.57	3.89387e-06	rs7617480;rs148923907	14	3	49455379	49471759	23	5	1682011	3.7396	9.2148e-05	NICN1
ENSG00000146039	SLC17A4	6	25754927	25781419	1	protein_coding	10050	SLC17A4	6.33423e-06	0.944836	2	5.129	1.22658e-08	rs13220522	24	6	25749927	25786419	129	17	1682011	2.9603	0.0015367	SLC17A4
ENSG00000146109	ABT1	6	26597180	26600278	1	protein_coding	29777	ABT1	0.0271056	0.104221	34	17.98	5.2892e-14	rs72839477;rs9379897;rs13220522;rs34313099;rs62396201	24	6	26592180	26605278	37	7	1682011	7.0415	9.5091e-13	ABT1
ENSG00000147905	ZCCHC7	9	37120536	37358146	1	protein_coding	84186	ZCCHC7	3.37485e-09	0.160586	79	20.1	1.34488e-08	rs62535714	35	9	37115536	37363146	291	16	1682011	5.332	4.857e-08	ZCCHC7
ENSG00000148219	ASTN2	9	119187504	120177348	-1	protein_coding	23245	ASTN2	0.989172	NA	47	14.88	1.15206e-08	rs2418449	36	9	119182504	120182348	2813	143	1682011	6.5557	2.7682e-11	ASTN2
ENSG00000149292	TTC12	11	113185251	113254266	1	protein_coding	54970	TTC12	1.44727e-07	-0.271528	20	11.47	1.21664e-08	rs2734837	42	11	113180251	113259266	135	17	1682011	4.6026	2.0867e-06	TTC12
ENSG00000149295	DRD2	11	113280318	113346413	-1	protein_coding	1813	DRD2	0.733264	NA	57	19.05	9.70513e-11	rs2734837;rs4938021	42	11	113275318	113351413	184	24	1682011	6.7995	5.2486e-12	DRD2
ENSG00000152760	TCTEX1D1	1	67218142	67244470	1	protein_coding	200132	TCTEX1D1	0.00642468	-0.383983	11	15.14	1.993e-07	rs6656912	5	1	67213142	67249470	95	13	1682011	4.8025	7.8342e-07	TCTEX1D1
ENSG00000153250	RBMS1	2	161128662	161350305	-1	protein_coding	5937	RBMS1	0.996886	-1.34865	18	19.34	2.87928e-08	rs62175963	11	2	161123662	161355305	479	33	1682011	4.0419	2.6512e-05	RBMS1
ENSG00000156395	SORCS3	10	106400859	107024993	1	protein_coding	22986	SORCS3	0.325134	0.170375	267	20.6	6.21073e-11	rs11599236;rs11599313;rs1021363;rs11192230	39	10	106395859	107029993	1723	48	1682011	7.6987	6.8735e-15	SORCS3
ENSG00000158321	AUTS2	7	69063905	70258054	1	protein_coding	26053	AUTS2	0.996187	-0.774736	352	20.9	1.19475e-09	rs10452738;rs11981973	29	7	69058905	70263054	2270	78	1682011	6.3595	1.012e-10	AUTS2
ENSG00000158373	HIST1H2BD	6	26158349	26171577	1	protein_coding	3017	HIST1H2BD	0.000277979	-0.0152977	1	2.736	1.5912e-10	rs13220522	24	6	26153349	26176577	30	8	1682011	4.3083	8.2273e-06	HIST1H2BD
ENSG00000158553	POM121L2	6	27253682	27279949	-1	protein_coding	94026	POM121L2	NA	0.313408	7	10.98	8.15294e-14	rs115091345;rs72839477;rs13220522;rs55658856	24	6	27248682	27284949	104	18	1682011	4.129	1.8221e-05	POM121L2
ENSG00000158691	ZSCAN12	6	28346732	28367511	-1	protein_coding	9753	ZSCAN12	1.43992e-05	NA	17	10.8	1.20713e-18	rs141425519;rs67981811;rs116406755	24	6	28341732	28372511	94	10	1682011	5.2774	6.5522e-08	ZSCAN12
ENSG00000161835	GRASP	12	52400724	52409673	1	protein_coding	160622	GRASP	0.930937	NA	6	2.374	6.03691e-07	rs61914045	43	12	52395724	52414673	37	14	1682011	1.0247	0.15276	GRASP
ENSG00000162374	ELAVL4	1	50513686	50669458	1	protein_coding	1996	ELAVL4	0.976913	-0.16678	3	4.131	1.42273e-10	rs11579246	3	1	50508686	50674458	205	33	1682011	3.604	0.00015667	ELAVL4
ENSG00000164061	BSN	3	49591922	49708978	1	protein_coding	8927	BSN	1	-1.28511	62	13.05	4.36144e-09	rs7617480;rs4241405	14	3	49586922	49713978	152	13	1682011	5.0176	2.616e-07	BSN
ENSG00000164062	APEH	3	49711435	49721396	1	protein_coding	327	APEH	0.0132157	-0.271805	3	13.52	1.58185e-08	rs4241405	14	3	49706435	49726396	20	4	1682011	3.697	0.00010909	APEH
ENSG00000164068	RNF123	3	49726932	49758962	1	protein_coding	63891	RNF123	0.969715	-0.461991	8	22.4	1.56822e-08	rs4241405	14	3	49721932	49763962	57	9	1682011	3.7119	0.00010284	RNF123
ENSG00000164076	CAMKV	3	49895421	49907655	-1	protein_coding	79012	CAMKV	0.996846	-0.638323	5	6.995	9.67728e-07	rs4241405	14	3	49890421	49912655	35	7	1682011	2.8381	0.0022695	CAMKV
ENSG00000164180	TMEM161B	5	87485450	87565293	-1	protein_coding	153396	TMEM161B	0.003685	0.0123156	4	3.115	3.08168e-08	rs3099439	21	5	87480450	87570293	132	18	1682011	3.8432	6.0724e-05	TMEM161B
ENSG00000165219	GAPVD1	9	128024073	128129486	1	protein_coding	26130	GAPVD1	1	-0.165866	130	17.62	2.99997e-09	rs10986730	37	9	128019073	128134486	143	10	1682011	5.2628	7.0957e-08	GAPVD1
ENSG00000165379	LRFN5	14	42076773	42373752	1	protein_coding	145581	LRFN5	0.712325	0.122069	184	21.5	7.89867e-12	rs61990288;rs712407;rs7146404	48	14	42071773	42378752	761	32	1682011	6.4062	7.4589e-11	LRFN5
ENSG00000165995	CACNB2	10	18429606	18830798	1	protein_coding	783	CACNB2	0.00182034	-0.0423939	1	5.937	3.08618e-08	rs184067968	38	10	18424606	18835798	1427	110	1682011	4.4048	5.2948e-06	CACNB2
ENSG00000166126	AMN	14	103388993	103399933	1	protein_coding	81693	AMN	0.0923578	1.39364	11	4.389	5.84787e-07	rs12589771	51	14	103383993	103404933	39	15	1682011	4.1633	1.5686e-05	AMN
ENSG00000166165	CKB	14	103985996	103989448	-1	protein_coding	1152	CKB	0.850845	NA	15	8.956	1.20162e-10	rs3759577;rs754287	51	14	103980996	103994448	26	5	1682011	5.485	2.067e-08	CKB
ENSG00000166166	TRMT61A	14	103995521	104003410	1	protein_coding	115708	TRMT61A	0.00570206	0.113457	15	8.956	1.20162e-10	rs754287;rs4906348;rs61996704	51	14	103990521	104008410	49	8	1682011	5.9245	1.5667e-09	TRMT61A
ENSG00000166170	BAG5	14	104022881	104029168	-1	protein_coding	9529	BAG5	0.0432182	-0.768927	14	10.91	6.34721e-10	rs754287;rs4906348;rs61996704;rs10141157	51	14	104017881	104034168	23	3	1682011	5.5694	1.278e-08	BAG5
ENSG00000168131	OR2B2	6	27878963	27880174	-1	protein_coding	81697	OR2B2	6.8672e-05	-0.212076	9	23.2	7.85063e-16	rs67981811;rs72839477;rs200986;rs1150696;rs7759217;rs116406755	24	6	27873963	27885174	21	6	1682011	6.8325	4.1734e-12	OR2B2
ENSG00000168242	HIST1H2BI	6	26273144	26273622	1	protein_coding	8347	HIST1H2BI	0.138012	-0.249748	1	2.341	2.16398e-11	rs13220522	24	6	26268144	26278622	30	7	1682011	0.8007	0.21165	HIST1H2BI
ENSG00000168779	SHOX2	3	157814948	157824292	-1	protein_coding	6474	SHOX2	0.0852112	0.382489	1	1.448	NA	rs699927	19	3	157809948	157829292	37	5	1682011	2.0144	0.021984	SHOX2
ENSG00000168959	GRM5	11	88237744	88799113	-1	protein_coding	2915	GRM5	0.985984	-0.290923	395	15.33	4.76613e-11	rs1903845;rs585423;rs10501696;rs67279079;rs10830225;rs9665832;rs12295166	41	11	88232744	88804113	1602	41	1682011	6.4359	6.138e-11	GRM5
ENSG00000169213	RAB3B	1	52373628	52456436	-1	protein_coding	5865	RAB3B	0.156443	-1.51927	4	1.607	4.41281e-07	rs35728568	4	1	52368628	52461436	166	18	1682011	4.3052	8.3426e-06	RAB3B
ENSG00000170209	ANKK1	11	113258513	113271140	1	protein_coding	255239	ANKK1	2.51117e-08	-0.0175482	20	8.685	2.54426e-09	rs2734837	42	11	113253513	113276140	57	9	1682011	5.213	9.2892e-08	ANKK1
ENSG00000172037	LAMB2	3	49158547	49170551	-1	protein_coding	3913	LAMB2	7.45007e-11	-0.451082	3	32	0.0105956	rs7617480;rs148923907	14	3	49153547	49175551	14	6	1682011	2.8761	0.0020134	LAMB2
ENSG00000172046	USP19	3	49145479	49158371	-1	protein_coding	10869	USP19	0.999992	-0.429633	5	32	0.0100497	rs7617480;rs148923907	14	3	49140479	49163371	16	5	1682011	2.721	0.0032546	USP19
ENSG00000172053	QARS	3	49133365	49142553	-1	protein_coding	102465536	QARS	8.7897e-08	-0.634756	5	12.85	4.59225e-08	rs148923907;rs7617480	14	3	49128365	49147553	16	5	1682011	2.7234	0.0032308	QARS
ENSG00000172260	NEGR1	1	71861623	72748417	-1	protein_coding	257194	NEGR1	0.951349	-1.71358	169	17.85	9.05778e-18	rs1194277;rs2815757;rs2568961	6	1	71856623	72753417	1735	87	1682011	6.4859	4.4088e-11	NEGR1
ENSG00000173402	DAG1	3	49506146	49573048	1	protein_coding	1605	DAG1	0.940922	-0.838742	40	13.88	3.86696e-06	rs7617480;rs148923907	14	3	49501146	49578048	104	11	1682011	3.4766	0.00025395	DAG1
ENSG00000173421	CCDC36	3	49235861	49295537	1	protein_coding	339834	CCDC36	0.509349	-0.452713	26	11.88	5.7487e-07	rs7617480	14	3	49230861	49300537	80	10	1682011	4.8179	7.2544e-07	CCDC36
ENSG00000173531	MST1	3	49721380	49726934	-1	protein_coding	4485	MST1	1.72736e-10	0.158165	2	13.52	2.45725e-08	rs4241405	14	3	49716380	49731934	12	3	1682011	2.6964	0.0035047	MST1
ENSG00000173540	GMPPB	3	49754277	49761384	-1	protein_coding	386724	GMPPB	8.24536e-05	-0.659554	7	22.4	1.56822e-08	rs4241405	14	3	49749277	49766384	24	5	1682011	3.7212	9.9127e-05	GMPPB
ENSG00000174891	RSRC1	3	157823644	158263519	1	protein_coding	51319	RSRC1	3.41026e-05	-0.589078	289	21.3	1.72948e-08	rs699927	19	3	157818644	158268519	1278	19	1682011	4.8414	6.4455e-07	RSRC1
ENSG00000175806	MSRA	8	9911778	10286401	1	protein_coding	4482	MSRA	1.69976e-06	0.60153	16	5.395	7.06002e-08	rs11250015	32	8	9906778	10291401	1550	69	1682011	4.573	2.4041e-06	MSRA
ENSG00000176020	AMIGO3	3	49754267	49761349	-1	protein_coding	386724	AMIGO3	7.50516e-06	NA	7	22.4	1.56822e-08	rs4241405	14	3	49749267	49766349	24	5	1682011	3.7212	9.9127e-05	AMIGO3
ENSG00000176095	IP6K1	3	49761727	49823975	-1	protein_coding	9807	IP6K1	0.23518	-2.10343	29	22.4	7.83402e-09	rs4241405	14	3	49756727	49828975	94	9	1682011	3.784	7.7176e-05	IP6K1
ENSG00000176349	AC110781.3	7	1878222	1889567	1	protein_coding	100128374	NA	NA	NA	1	0.501	NA	rs56305291	27	7	1873222	1894567	111	10	1682011	4.1395	1.74e-05	AC110781.3
ENSG00000177352	CCDC71	3	49199968	49203754	-1	protein_coding	64925	CCDC71	0.0169896	NA	3	15.13	5.101e-09	rs148923907;rs7617480	14	3	49194968	49208754	12	4	1682011	4.698	1.3136e-06	CCDC71
ENSG00000177479	ARIH2	3	48956254	49023815	1	protein_coding	10425	ARIH2	0.987412	-1.69992	3	9.491	3.23622e-07	rs148923907	14	3	48951254	49028815	72	11	1682011	3.1273	0.00088201	ARIH2
ENSG00000178035	IMPDH2	3	49061758	49066841	-1	protein_coding	3615	IMPDH2	0.00135317	-0.509343	1	6.948	NA	rs148923907	14	3	49056758	49071841	10	5	1682011	2.1034	0.017714	IMPDH2
ENSG00000178053	MLF1	3	158288952	158325041	1	protein_coding	4291	MLF1	1.28388e-06	-0.00223427	2	2.596	3.58184e-05	rs699927	19	3	158283952	158330041	139	13	1682011	2.5071	0.0060857	MLF1
ENSG00000178537	SLC25A20	3	48894369	48936426	-1	protein_coding	788	SLC25A20	2.04567e-07	-0.773546	2	9.632	1.77154e-07	rs148923907	14	3	48889369	48941426	44	6	1682011	2.9357	0.0016638	SLC25A20
ENSG00000178568	ERBB4	2	212240446	213403565	-1	protein_coding	2066	ERBB4	0.999901	2.80334	40	11.81	1.34555e-08	rs72948506	13	2	212235446	213408565	3981	182	1682011	6.4964	4.1133e-11	ERBB4
ENSG00000180251	SLC9A4	2	103089762	103150431	1	protein_coding	389015	SLC9A4	1.58073e-06	1.34927	39	11.96	6.90512e-09	rs76229479	10	2	103084762	103155431	275	14	1682011	3.3338	0.00042834	SLC9A4
ENSG00000180573	HIST1H2AC	6	26124373	26139344	1	protein_coding	8334	HIST1H2AC	0.599176	0.739679	1	1.9	1.27741e-09	rs13220522	24	6	26119373	26144344	66	10	1682011	3.5673	0.00018032	HIST1H2AC
ENSG00000180596	HIST1H2BC	6	26115101	26124154	-1	protein_coding	8347	HIST1H2BC	0.00287801	0.335736	1	1.9	1.27741e-09	rs13220522	24	6	26110101	26129154	67	8	1682011	3.7399	9.2042e-05	HIST1H2BC
ENSG00000181315	ZNF322	6	26636518	26659980	-1	protein_coding	79692	ZNF322	NA	-1.14047	66	19.82	6.08367e-14	rs34313099;rs62396201;rs72839477;rs13220522;rs9379897	24	6	26631518	26664980	93	10	1682011	4.0071	3.0734e-05	ZNF322
ENSG00000182179	UBA7	3	49842640	49851379	-1	protein_coding	100847079	UBA7	2.68228e-14	-0.315381	7	18.12	1.47579e-08	rs4241405	14	3	49837640	49856379	16	5	1682011	4.8448	6.3374e-07	UBA7
ENSG00000182572	HIST1H3I	6	27839623	27840099	-1	protein_coding	8968	HIST1H3I	0.36088	-0.232438	21	16.41	5.24012e-17	rs67981811;rs72839477;rs200956;rs200986;rs200964;rs7759217	24	6	27834623	27845099	25	6	1682011	7.715	6.0507e-15	HIST1H3I
ENSG00000182611	HIST1H2AJ	6	27782112	27782607	-1	protein_coding	8331	HIST1H2AJ	0.191198	0.615054	21	16.23	4.93706e-17	rs200986;rs7759217;rs67981811;rs72839477;rs200956;rs2056923	24	6	27777112	27787607	18	4	1682011	7.721	5.7732e-15	HIST1H2AJ
ENSG00000182952	HMGN4	6	26538633	26546482	1	protein_coding	10473	HMGN4	0.557082	-0.351003	15	8.42	6.0209e-13	rs72839477;rs9379897;rs13220522;rs62396201	24	6	26533633	26551482	38	6	1682011	4.2105	1.2741e-05	HMGN4
ENSG00000183763	TRAIP	3	49866034	49894007	-1	protein_coding	10293	TRAIP	0.125104	-0.132255	16	6.995	2.25327e-08	rs4241405	14	3	49861034	49899007	43	6	1682011	3.8089	6.9807e-05	TRAIP
ENSG00000184348	HIST1H2AK	6	27805658	27806117	-1	protein_coding	85235	HIST1H2AK	0.0684285	-0.0412441	25	12.22	8.47691e-17	rs67981811;rs72839477;rs200956;rs7759217;rs2056923;rs200986;rs200964	24	6	27800658	27811117	17	5	1682011	7.502	3.1419e-14	HIST1H2AK
ENSG00000184357	HIST1H1B	6	27834570	27835359	-1	protein_coding	3009	HIST1H1B	0.509139	-0.0898951	20	16.41	5.24012e-17	rs200986;rs67981811;rs72839477;rs200956	24	6	27829570	27840359	27	6	1682011	7.7006	6.7724e-15	HIST1H1B
ENSG00000184825	HIST1H2AH	6	27114861	27115317	1	protein_coding	85235	HIST1H2AH	6.29508e-05	0.19492	2	3.931	NA	rs34388707	24	6	27109861	27120317	15	5	1682011	3.2051	0.00067504	HIST1H2AH
ENSG00000185130	HIST1H2BL	6	27775257	27775709	-1	protein_coding	8340	HIST1H2BL	0.00286755	-0.030111	24	16.23	4.93706e-17	rs67981811;rs72839477;rs200956;rs7759217;rs2056923;rs200986;rs9357042	24	6	27770257	27780709	19	5	1682011	7.7608	4.2188e-15	HIST1H2BL
ENSG00000185565	LSAMP	3	115521235	117716095	-1	protein_coding	4045	LSAMP	0.946284	NA	132	18.11	1.55531e-09	rs76954012;rs66511648	16:17:00	3	115516235	117721095	6038	294	1682011	6.938	1.9886e-12	LSAMP
ENSG00000185614	FAM212A	3	49840687	49842463	1	protein_coding	389119	FAM212A	0.000589161	NA	5	18.12	1.47579e-08	rs4241405	14	3	49835687	49847463	9	5	1682011	4.0146	2.9773e-05	FAM212A
ENSG00000185909	KLHDC8B	3	49209044	49213917	1	protein_coding	200942	KLHDC8B	0.0104214	-0.0773522	10	15.13	5.101e-09	rs7617480	14	3	49204044	49218917	21	5	1682011	5.7072	5.7418e-09	KLHDC8B
ENSG00000186094	AGBL4	1	48998527	50489585	-1	protein_coding	84871	AGBL4	3.5783e-06	-0.0363485	41	18.99	1.08247e-09	rs11579246	3	1	48993527	50494585	2134	53	1682011	2.8707	0.0020477	AGBL4
ENSG00000186470	BTN3A2	6	26365387	26378546	1	protein_coding	11118	BTN3A2	0.000124519	2.20791	90	9.653	2.31602e-12	rs9348711;rs9379897	24	6	26360387	26383546	151	14	1682011	7.0318	1.0197e-12	BTN3A2
ENSG00000186472	PCLO	7	82383329	82792246	-1	protein_coding	27445	PCLO	1	-0.00757724	172	21.9	3.737e-10	rs4299948;rs2247523	30	7	82378329	82797246	1014	42	1682011	6.4259	6.5547e-11	PCLO
ENSG00000187323	DCC	18	49866542	51057784	1	protein_coding	1630	DCC	0.999999	-0.23995	251	18.56	1.44091e-10	rs17410557;rs4632195;rs10164055	57	18	49861542	51062784	4284	108	1682011	6.2802	1.691e-10	DCC
ENSG00000187492	CDHR4	3	49828165	49837268	-1	protein_coding	389118	CDHR4	0.0134739	0.0436097	8	18.12	7.83402e-09	rs4241405	14	3	49823165	49842268	26	9	1682011	5.3723	3.8872e-08	CDHR4
ENSG00000187626	ZKSCAN4	6	28212401	28227011	-1	protein_coding	387032	ZKSCAN4	6.74288e-05	0.661631	33	22.3	1.62282e-17	rs67981811;rs72839477;rs853676;rs116406755;rs9393909;rs141425519	24	6	28207401	28232011	46	11	1682011	7.4692	4.0357e-14	ZKSCAN4
ENSG00000187676	B3GALTL	13	31774073	31906413	1	protein_coding	145173	B3GALTL	2.01557e-10	1.41187	157	23.2	7.83324e-11	rs9529314;rs41292151;rs7339288	46	13	31769073	31911413	304	23	1682011	6.8251	4.3932e-12	B3GALTL
ENSG00000187837	HIST1H1C	6	26055968	26056699	-1	protein_coding	3006	HIST1H1C	NA	0.137228	3	4.906	6.3008e-05	rs13220522	24	6	26050968	26061699	20	8	1682011	2.4213	0.0077334	HIST1H1C
ENSG00000187987	ZSCAN23	6	28399707	28411279	-1	protein_coding	222696	ZSCAN23	0.00270295	0.0706565	5	8.304	5.77921e-18	rs67981811;rs141425519	24	6	28394707	28416279	61	10	1682011	2.9614	0.001531	ZSCAN23
ENSG00000188315	C3orf62	3	49306035	49315342	-1	protein_coding	100422952	C3orf62	0.00712466	-1.95031	8	11.88	7.59009e-07	rs7617480;rs148923907	14	3	49301035	49320342	21	5	1682011	3.6279	0.00014288	C3orf62
ENSG00000188981	MSANTD1	4	3246096	3273465	1	protein_coding	345222	MSANTD1	0.322172	-0.464369	5	3.787	5.42266e-07	rs3905238	20	4	3241096	3278465	116	11	1682011	3.6503	0.00013099	MSANTD1
ENSG00000188987	HIST1H4D	6	26188938	26189304	-1	protein_coding	554313	HIST1H4D	0.0022643	0.870145	8	8.584	4.96478e-08	rs67575965;rs13220522	24	6	26183938	26194304	39	4	1682011	0.45694	0.32386	HIST1H4D
ENSG00000189134	NKAPL	6	28227098	28228736	1	protein_coding	222698	NKAPL	0.000165621	0.0513426	16	22.3	7.50898e-18	rs853676;rs9393909;rs116406755;rs67981811;rs72839477	24	6	28222098	28233736	22	8	1682011	7.0637	8.1063e-13	NKAPL
ENSG00000189283	FHIT	3	59735036	61237133	-1	protein_coding	2272	FHIT	0.00139184	0.884593	183	19.84	8.00559e-09	rs9816087;rs843812	15	3	59730036	61242133	5940	335	1682011	4.305	8.3476e-06	FHIT
ENSG00000189298	ZKSCAN3	6	28317691	28336947	1	protein_coding	80317	ZKSCAN3	0.000122608	-0.652443	11	13.57	1.79217e-18	rs116406755;rs67981811;rs72839477;rs141425519	24	6	28312691	28341947	80	16	1682011	4.9528	3.6569e-07	ZKSCAN3
ENSG00000196092	PAX5	9	36833272	37034103	-1	protein_coding	5079	PAX5	0.984244	-0.198032	24	12.64	3.89573e-08	rs7867479	35	9	36828272	37039103	711	64	1682011	4.5863	2.2559e-06	PAX5
ENSG00000196176	HIST1H4A	6	26021907	26022278	1	protein_coding	554313	HIST1H4A	0.0022854	0.43417	4	9.781	7.34864e-09	rs13220522	24	6	26016907	26027278	26	8	1682011	2.754	0.0029436	HIST1H4A
ENSG00000196226	HIST1H2BB	6	26043455	26043885	-1	protein_coding	3018	HIST1H2BB	0.130328	0.288117	6	14.99	5.12831e-09	rs13220522	24	6	26038455	26048885	31	9	1682011	3.9069	4.675e-05	HIST1H2BB
ENSG00000196331	HIST1H2BO	6	27861203	27861669	1	protein_coding	8348	HIST1H2BO	3.07278e-05	-0.223063	23	21.5	5.98765e-17	rs72839477;rs200964;rs200986;rs200956;rs7759217;rs67981811	24	6	27856203	27866669	16	4	1682011	7.7806	3.6082e-15	HIST1H2BO
ENSG00000196374	HIST1H2BM	6	27782822	27783267	1	protein_coding	8342	HIST1H2BM	0.00275346	-0.27562	22	16.23	4.93706e-17	rs200986;rs7759217;rs67981811;rs72839477;rs200956;rs2056923	24	6	27777822	27788267	20	5	1682011	7.5716	1.843e-14	HIST1H2BM
ENSG00000196531	NACA	12	57106212	57125412	-1	protein_coding	4666	NACA	0.0203382	0.0287433	1	3.079	3.08016e-07	rs59333125	44	12	57101212	57130412	37	7	1682011	3.8515	5.8699e-05	NACA
ENSG00000196532	HIST1H3C	6	26045639	26046097	1	protein_coding	8968	HIST1H3C	0.215541	-0.193879	4	14.99	5.12831e-09	rs13220522	24	6	26040639	26051097	34	7	1682011	3.115	0.00091963	HIST1H3C
ENSG00000196628	TCF4	18	52889562	53332018	-1	protein_coding	6925	TCF4	0.999867	0.443466	134	20.4	9.92166e-14	rs1125313;rs1942262;rs1788030;rs1788019;rs12967143;rs10503002;rs2924321;rs896686;rs1377243;rs2924329;rs3017183;rs1452787	58	18	52884562	53337018	697	51	1682011	7.1022	6.1378e-13	TCF4
ENSG00000196747	HIST1H2AI	6	27775899	27776429	1	protein_coding	85235	HIST1H2AI	0.581587	-0.0583265	26	16.23	4.93706e-17	rs67981811;rs72839477;rs200956;rs7759217;rs2056923;rs200986;rs9357042	24	6	27770899	27781429	19	5	1682011	7.7527	4.4964e-15	HIST1H2AI
ENSG00000196787	HIST1H2AG	6	27100832	27103070	1	protein_coding	85235	HIST1H2AG	0.000610464	-0.741637	4	4	1.59038e-13	rs34388707;rs72839477;rs13220522	24	6	27095832	27108070	15	8	1682011	6.1534	3.7915e-10	HIST1H2AG
ENSG00000196812	ZSCAN16	6	28092338	28097860	1	protein_coding	80345	ZSCAN16	2.67303e-06	0.184187	53	10.5	5.08264e-17	rs1150696;rs141425519;rs200986;rs67981811;rs853676;rs72839477;rs116406755	24	6	28087338	28102860	27	5	1682011	7.5575	2.0539e-14	ZSCAN16
ENSG00000196866	HIST1H2AD	6	26199079	26199471	-1	protein_coding	3013	HIST1H2AD	3.99677e-05	0.287759	13	8.733	5.07997e-11	rs67575965;rs13220522	24	6	26194079	26204471	47	7	1682011	1.8394	0.032928	HIST1H2AD
ENSG00000197153	HIST1H3J	6	27858093	27860884	-1	protein_coding	8968	HIST1H3J	0.695884	-0.189708	26	21.5	5.24012e-17	rs200986;rs200964;rs200956;rs7759217;rs67981811;rs72839477	24	6	27853093	27865884	21	4	1682011	7.8017	3.0531e-15	HIST1H3J
ENSG00000197238	HIST1H4J	6	27791884	27792257	1	protein_coding	554313	HIST1H4J	0.423754	0.59845	25	9.571	1.10913e-16	rs67981811;rs72839477;rs200956;rs7759217;rs2056923	24	6	27786884	27797257	14	5	1682011	7.2242	2.5208e-13	HIST1H4J
ENSG00000197279	ZNF165	6	28048753	28057341	1	protein_coding	7718	ZNF165	0.000563292	0.227981	54	12.61	3.94958e-17	rs67981811;rs72839477;rs1150696;rs853676;rs116406755;rs200986;rs141425519	24	6	28043753	28062341	61	9	1682011	7.4368	5.157e-14	ZNF165
ENSG00000197386	HTT	4	3076408	3245676	1	protein_coding	3064	HTT	1	-0.565823	64	22.4	4.16741e-08	rs3905238	20	4	3071408	3250676	347	20	1682011	3.7143	0.00010187	HTT
ENSG00000197409	HIST1H3D	6	26197068	26199521	-1	protein_coding	8968	HIST1H3D	0.0111951	NA	13	8.733	5.07997e-11	rs67575965;rs13220522	24	6	26192068	26204521	51	7	1682011	1.691	0.045422	HIST1H3D
ENSG00000197697	HIST1H2BE	6	26183958	26184454	1	protein_coding	8347	HIST1H2BE	0.000307872	0.445738	5	3.579	1.5912e-10	rs13220522;rs67575965	24	6	26178958	26189454	40	7	1682011	0.81068	0.20877	HIST1H2BE
ENSG00000197846	HIST1H2BF	6	26199748	26200942	1	protein_coding	8347	HIST1H2BF	0.00030002	0.851063	10	8.733	5.07997e-11	rs67575965;rs13220522	24	6	26194748	26205942	49	7	1682011	1.8133	0.034892	HIST1H2BF
ENSG00000197903	HIST1H2BK	6	27106073	27114619	-1	protein_coding	85236	HIST1H2BK	0.490754	-0.0430523	2	3.931	4.87697e-10	rs34388707	24	6	27101073	27119619	22	8	1682011	4.4977	3.4341e-06	HIST1H2BK
ENSG00000197914	HIST1H4K	6	27798952	27799305	-1	protein_coding	554313	HIST1H4K	0.429119	0.387416	21	12.22	1.26822e-16	rs67981811;rs72839477;rs7759217;rs200956;rs2056923	24	6	27793952	27804305	11	4	1682011	7.9284	1.1102e-15	HIST1H4K
ENSG00000197935	ZNF311	6	28962562	28973093	-1	protein_coding	282890	ZNF311	0.000129446	0.377858	16	11.6	6.60234e-09	rs141425519;rs67981811	24	6	28957562	28978093	9	4	1682011	3.1178	0.00091098	ZNF311
ENSG00000198056	PRIM1	12	57125380	57146157	-1	protein_coding	5557	PRIM1	0.0268979	-0.372562	1	3.079	3.08016e-07	rs59333125	44	12	57120380	57151157	28	6	1682011	3.6861	0.00011388	PRIM1
ENSG00000198208	RPS6KL1	14	75370657	75390099	-1	protein_coding	83694	RPS6KL1	0.000674281	0.895648	11	15.09	9.2e-08	rs12588874;rs7152906	49	14	75365657	75395099	63	10	1682011	4.2927	8.824e-06	RPS6KL1
ENSG00000198218	QRICH1	3	49067140	49131796	-1	protein_coding	54870	QRICH1	0.99607	-0.279294	5	8.588	4.59225e-08	rs148923907;rs7617480	14	3	49062140	49136796	62	12	1682011	3.3089	0.00046826	QRICH1
ENSG00000198315	ZKSCAN8	6	28109688	28127250	1	protein_coding	7745	ZKSCAN8	0.000231595	-0.142528	82	17.5	5.76395e-17	rs200986;rs1150696;rs67981811;rs853676;rs72839477;rs116406755;rs141425519	24	6	28104688	28132250	73	7	1682011	7.4845	3.5916e-14	ZKSCAN8
ENSG00000198339	HIST1H4I	6	27107076	27108418	1	protein_coding	554313	HIST1H4I	0.446296	-0.468005	2	3.931	4.87697e-10	rs34388707	24	6	27102076	27113418	12	6	1682011	4.9406	3.8935e-07	HIST1H4I
ENSG00000198366	HIST1H3A	6	26020718	26021186	1	protein_coding	8968	HIST1H3A	3.98008e-05	-0.225707	3	9.502	7.34864e-09	rs13220522	24	6	26015718	26026186	24	8	1682011	3.2207	0.00063931	HIST1H3A
ENSG00000198374	HIST1H2AL	6	27833034	27833606	1	protein_coding	85235	HIST1H2AL	0.0624869	-0.360341	18	16.41	6.47242e-17	rs200986;rs67981811;rs72839477;rs200956	24	6	27828034	27838606	27	6	1682011	8.014	5.5511e-16	HIST1H2AL
ENSG00000198518	HIST1H4E	6	26204858	26206266	1	protein_coding	554313	HIST1H4E	0.000642251	1.83578	9	8.733	5.07997e-11	rs67575965;rs13220522	24	6	26199858	26211266	60	7	1682011	1.3225	0.093008	HIST1H4E
ENSG00000198558	HIST1H4L	6	27840926	27841289	-1	protein_coding	554313	HIST1H4L	0.191235	0.42689	22	16.41	5.24012e-17	rs67981811;rs72839477;rs200956;rs200986;rs200964;rs7759217	24	6	27835926	27846289	22	7	1682011	7.7352	5.1625e-15	HIST1H4L
ENSG00000198704	GPX6	6	28471073	28495992	-1	protein_coding	257202	GPX6	3.13758e-05	0.718703	3	0.984	8.30626e-09	rs141425519;rs67981811	24	6	28466073	28500992	31	7	1682011	3.1782	0.00074086	GPX6
ENSG00000203813	HIST1H3H	6	27777842	27778314	1	protein_coding	8968	HIST1H3H	0.0249392	-0.177817	25	16.23	4.93706e-17	rs200956;rs7759217;rs2056923;rs200986;rs9357042;rs67981811;rs72839477	24	6	27772842	27783314	23	5	1682011	7.8088	2.8866e-15	HIST1H3H
ENSG00000204687	MAS1L	6	29454474	29455738	-1	protein_coding	116511	MAS1L	0.000466206	0.689548	3	9.352	5.98517e-10	rs141425519	24	6	29449474	29460738	5	2	1682011	-0.18639	0.57393	MAS1L
ENSG00000204694	OR11A1	6	29393281	29424848	-1	protein_coding	26531	OR11A1	0.0434844	1.23026	2	10.89	NA	rs141425519	24	6	29388281	29429848	78	2	1682011	-0.041469	0.51654	OR11A1
ENSG00000204695	OR14J1	6	29274403	29275519	1	protein_coding	442191	OR14J1	8.02406e-08	1.33547	6	10.62	NA	rs141425519;rs67981811	24	6	29269403	29280519	6	2	1682011	-0.15228	0.56052	OR14J1
ENSG00000204700	OR2J2	6	29141311	29142351	1	protein_coding	26707	OR2J2	0.0107267	0.271259	8	6.723	NA	rs67981811;rs141425519	24	6	29136311	29147351	6	3	1682011	0.47686	0.31673	OR2J2
ENSG00000204701	OR2J3	6	29079668	29080603	1	protein_coding	442186	OR2J3	0.0281435	0.112859	8	8.16	2.87526e-09	rs141425519;rs67981811	24	6	29074668	29085603	2	1	1682011	0.09733	0.46123	OR2J3
ENSG00000204702	OR2J1	6	29068386	29069658	1	protein_coding	NA	OR2J1	0.0174945	NA	7	11.79	2.87526e-09	rs141425519;rs67981811	24	6	29063386	29074658	3	2	1682011	4.9568	3.5824e-07	OR2J1
ENSG00000204703	OR2B3	6	29053985	29055090	-1	protein_coding	442184	OR2B3	0.00133693	0.45884	6	11.79	6.21456e-09	rs67981811;rs141425519	24	6	29048985	29060090	5	3	1682011	0.57396	0.283	OR2B3
ENSG00000204704	OR2W1	6	29011990	29013017	-1	protein_coding	26692	OR2W1	0.0865619	0.531528	18	11.65	3.72636e-09	rs141425519;rs67981811	24	6	29006990	29018017	2	1	1682011	1.1658	0.12184	OR2W1
ENSG00000204709	C6orf100	6	28911654	28912314	1	protein_coding	NA	C6orf100	NA	NA	13	19.33	6.11876e-10	rs141425519;rs67981811	24	6	28906654	28917314	5	3	1682011	3.035	0.0012029	C6orf100
ENSG00000204713	TRIM27	6	28870779	28891766	-1	protein_coding	5987	TRIM27	0.878752	-0.142068	24	18.69	1.11918e-10	rs141425519;rs67981811	24	6	28865779	28896766	14	7	1682011	5.0691	1.9982e-07	TRIM27
ENSG00000206474	OR10C1	6	29407083	29408731	1	protein_coding	442194	OR10C1	0.227592	0.363897	2	10.89	NA	rs141425519	24	6	29402083	29413731	26	2	1682011	0.24471	0.40334	OR10C1
ENSG00000213047	DENND1B	1	197473878	197744826	-1	protein_coding	163486	DENND1B	0.636578	-0.145185	36	16.44	3.55415e-09	rs12117045	9	1	197468878	197749826	332	17	1682011	3.5486	0.00019362	DENND1B
ENSG00000213672	NCKIPSD	3	48701364	48723797	-1	protein_coding	51517	NCKIPSD	0.00713136	-0.551018	2	8.326	3.6842e-06	rs148923907	14	3	48696364	48728797	36	4	1682011	1.8781	0.030184	NCKIPSD
ENSG00000214670	AC007956.1	14	75158879	75179800	-1	protein_coding	NA	NA	NA	NA	8	18.66	9.32024e-10	rs7152906;rs12588874	49	14	75153879	75184800	36	5	1682011	4.1901	1.3943e-05	AC007956.1
ENSG00000221883	ARIH2OS	3	48955221	48956818	-1	protein_coding	646450	ARIH2OS	0.437613	-0.628346	1	0.1	3.30675e-07	rs148923907	14	3	48950221	48961818	22	5	1682011	3.0741	0.0010557	ARIH2OS
ENSG00000224586	GPX5	6	28493702	28502729	1	protein_coding	2880	GPX5	0.00888468	0.354876	2	1.462	8.30626e-09	rs141425519;rs116406755	24	6	28488702	28507729	2	1	1682011	4.4785	3.7587e-06	GPX5
ENSG00000224997	AL049840.1	14	104177607	104179149	1	protein_coding	NA	NA	NA	NA	1	0.218	1.00145e-08	rs4906348	51	14	104172607	104184149	16	6	1682011	4.4863	3.6234e-06	AL049840.1
ENSG00000225399	RP11-3B7.1	3	49297518	49298744	1	protein_coding	NA	NA	NA	NA	6	11.88	7.59009e-07	rs7617480	14	3	49292518	49303744	12	6	1682011	4.7001	1.3e-06	RP11-3B7.1
ENSG00000227839	AL645730.2	1	50459990	50461874	1	protein_coding	NA	NA	NA	NA	2	7.324	1.08247e-09	rs11579246	3	1	50454990	50466874	12	5	1682011	3.8759	5.3124e-05	AL645730.2
ENSG00000232040	SCAND3	6	28539407	28583989	-1	protein_coding	114821	SCAND3	9.70724e-09	-0.785031	7	10.48	1.52351e-08	rs141425519;rs67981811;rs116406755	24	6	28534407	28588989	28	3	1682011	2.6159	0.0044496	SCAND3
ENSG00000233224	HIST1H2AM	6	27860477	27860963	-1	protein_coding	85235	HIST1H2AM	0.000856482	-0.225135	25	21.5	5.24012e-17	rs67981811;rs72839477;rs200964;rs200986;rs200956;rs7759217	24	6	27855477	27865963	16	4	1682011	7.845	2.1649e-15	HIST1H2AM
ENSG00000233276	GPX1	3	49394609	49396033	-1	protein_coding	2876	GPX1	0.00693165	-0.616399	12	13.18	7.29619e-06	rs7617480;rs4241405	14	3	49389609	49401033	17	4	1682011	3.3542	0.00039791	GPX1
ENSG00000233822	HIST1H2BN	6	27806323	27823487	1	protein_coding	8341	HIST1H2BN	0.139775	0.145508	33	15.9	6.47242e-17	rs67981811;rs72839477;rs200956;rs7759217;rs2056923;rs200986;rs200964	24	6	27801323	27828487	40	8	1682011	7.7259	5.5511e-15	HIST1H2BN
ENSG00000235109	ZSCAN31	6	28292470	28324048	-1	protein_coding	64288	ZSCAN31	3.77127e-09	1.10713	31	13.57	2.06344e-18	rs141425519;rs67981811;rs72839477;rs853676;rs116406755	24	6	28287470	28329048	116	21	1682011	6.5915	2.1775e-11	ZSCAN31
ENSG00000236980	C3orf84	3	49215065	49229291	-1	protein_coding	646498	C3orf84	0.000221292	0.0590497	16	15.13	5.101e-09	rs7617480	14	3	49210065	49234291	32	5	1682011	5.5074	1.821e-08	C3orf84
ENSG00000237515	SHISA9	16	12995477	13334272	1	protein_coding	729993	SHISA9	NA	NA	143	13.54	1.3577e-08	rs7200826	53	16	12990477	13339272	1394	103	1682011	5.8885	1.9485e-09	SHISA9
ENSG00000243729	OR5V1	6	29323007	29399744	-1	protein_coding	81696	OR5V1	0.00344262	0.323635	12	11.39	1.51236e-10	rs141425519;rs67981811	24	6	29318007	29404744	66	5	1682011	1.3949	0.081523	OR5V1
ENSG00000248458	AL139147.1	1	67131547	67142710	-1	protein_coding	NA	NA	NA	NA	30	11.88	1.409e-08	rs6656912;rs4488004	5	1	67126547	67147710	66	10	1682011	5.4402	2.6611e-08	AL139147.1
ENSG00000256018	HIST1H3G	6	26271146	26271612	-1	protein_coding	8968	HIST1H3G	1.71006e-05	0.23442	1	2.341	2.16398e-11	rs13220522	24	6	26266146	26276612	31	8	1682011	1.9859	0.023525	HIST1H3G
ENSG00000256053	APOPT1	14	104029299	104073860	1	protein_coding	84334	APOPT1	0.000361376	-0.703676	61	10.91	1.29096e-09	rs4906348;rs61996704	51	14	104024299	104078860	119	11	1682011	5.5897	1.1371e-08	APOPT1
ENSG00000256500	RP11-73M18.2	14	104029299	104152261	1	protein_coding	3831	NA	NA	NA	97	10.91	1.25045e-09	rs4906348;rs61996704	51	14	104024299	104157261	286	18	1682011	5.9181	1.6282e-09	RP11-73M18.2

## Sheet: Supplementary Table 04
Table S4.The significant candidate pleiotropic genes identified between MAGMA and ones annotated by CPASSOC
GENE	symbol	chr	start	end	strand	type	entrezID	HUGO	pLI	ncRVIS	posMapSNPs	posMapMaxCADD	minGwasP	IndSigSNPs	GenomicLocus	CHR	START	STOP	NSNPS	NPARAM	N	ZSTAT	P	SYMBOL
ENSG00000002822	MAD1L1	7	1855429	2272878	-1	protein_coding	8379	MAD1L1	2.03781e-10	-0.0844627	122	16.12	4.30827e-09	rs56305291	27	7	1850429	2277878	1526	30	1682011	3.9464	3.9676e-05	MAD1L1
ENSG00000010310	GIPR	19	46171502	46186982	1	protein_coding	2696	GIPR	2.54083e-22	-0.675671	8	25.5	2.01575e-08	rs10423928	60	19	46166502	46191982	54	11	1682011	4.8135	7.4166e-07	GIPR
ENSG00000010704	HFE	6	26087509	26098571	1	protein_coding	3077	HFE	8.49697e-07	0.210172	3	7.767	4.81213e-09	rs13220522	24	6	26082509	26103571	55	13	1682011	3.6407	0.00013595	HFE
ENSG00000011478	QPCTL	19	46195741	46207247	1	protein_coding	54814	QPCTL	0.00026154	-0.638079	3	2.74	1.68939e-05	rs10423928	60	19	46190741	46212247	45	11	1682011	4.3066	8.2875e-06	QPCTL
ENSG00000021645	NRXN3	14	78708734	80330762	1	protein_coding	9369	NRXN3	0.999856	-0.649548	22	18.29	2.13006e-08	rs2370982	50	14	78703734	80335762	3841	202	1682011	3.7453	9.0097e-05	NRXN3
ENSG00000041353	RAB27B	18	52385091	52562747	1	protein_coding	5874	RAB27B	0.6873	-0.304479	66	10.81	3.11534e-08	rs8093506	58	18	52380091	52567747	555	26	1682011	4.9242	4.2354e-07	RAB27B
ENSG00000067560	RHOA	3	49396578	49450431	-1	protein_coding	387	RHOA	0.804698	-0.430263	47	16.24	6.79184e-06	rs7617480;rs4241405	14	3	49391578	49455431	96	11	1682011	3.8994	4.8212e-05	RHOA
ENSG00000075413	MARK3	14	103851729	103970168	1	protein_coding	4140	MARK3	6.11449e-05	-0.0999703	107	16.68	1.56842e-09	rs3759577;rs754287	51	14	103846729	103975168	276	10	1682011	5.2451	7.8118e-08	MARK3
ENSG00000076108	BAZ2A	12	56989380	57030600	-1	protein_coding	11176	BAZ2A	1	-0.20158	2	10.61	3.56551e-08	rs59333125	44	12	56984380	57035600	64	14	1682011	4.5453	2.7425e-06	BAZ2A
ENSG00000077063	CTTNBP2	7	117350705	117514193	-1	protein_coding	83992	CTTNBP2	2.59916e-06	-0.293653	21	15.94	3.38949e-10	rs2193255	31	7	117345705	117519193	336	40	1682011	4.0306	2.7819e-05	CTTNBP2
ENSG00000077498	TYR	11	88910620	89028927	1	protein_coding	7299	TYR	7.26381e-21	0.225785	90	29.4	3.86899e-10	rs9665832;rs67279079;rs10830225;rs12295166	41	11	88905620	89033927	322	17	1682011	4.6582	1.595e-06	TYR
ENSG00000078328	RBFOX1	16	6069095	7763340	1	protein_coding	54715	RBFOX1	0.935961	1.09605	18	19.59	7.18085e-09	rs4786147	52	16	6064095	7768340	9249	445	1682011	7.2967	1.4742e-13	RBFOX1
ENSG00000078618	NRD1	1	52254863	52344477	-1	protein_coding	4898	NRD1	0.878722	-0.426817	81	18.36	1.12101e-10	rs35728568;rs7551758	4	1	52249863	52349477	170	23	1682011	5.9505	1.3364e-09	NRD1
ENSG00000086991	NOX4	11	89057524	89322779	-1	protein_coding	50507	NOX4	8.15748e-07	-0.0576464	1	2.78	3.15462e-07	rs10830225	41	11	89052524	89327779	501	38	1682011	3.707	0.00010486	NOX4
ENSG00000096654	ZNF184	6	27418522	27440897	-1	protein_coding	7738	ZNF184	0.133749	-0.545662	52	14.99	1.22714e-15	rs7772160;rs726830;rs67981811;rs72839477;rs12664996	24	6	27413522	27445897	94	7	1682011	4.4135	5.085e-06	ZNF184
ENSG00000101017	CD40	20	44746911	44758502	1	protein_coding	958	CD40	0.658238	-0.0149088	5	14.99	1.25196e-06	rs13037326	61	20	44741911	44763502	53	13	1682011	4.1138	1.946e-05	CD40
ENSG00000101489	CELF4	18	34823010	35146000	-1	protein_coding	56853	CELF4	0.974365	1.3888	32	22.4	2.8116e-10	rs12959642;rs12967855	56	18	34818010	35151000	814	88	1682011	5.4839	2.0797e-08	CELF4
ENSG00000106460	TMEM106B	7	12250867	12282993	1	protein_coding	54664	TMEM106B	0.515078	3.38065	133	21.2	1.23858e-13	rs3807865	28	7	12245867	12287993	237	12	1682011	7.019	1.1175e-12	TMEM106B
ENSG00000110955	ATP5B	12	57031959	57039798	-1	protein_coding	506	ATP5B	0.991635	-0.350123	2	10.61	3.56551e-08	rs59333125	44	12	57026959	57044798	24	5	1682011	4.5646	2.502e-06	ATP5B
ENSG00000110958	PTGES3	12	57057127	57082159	-1	protein_coding	10728	PTGES3	0.871366	-0.831373	4	5.411	1.75824e-07	rs59333125	44	12	57052127	57087159	60	11	1682011	4.2176	1.2344e-05	PTGES3
ENSG00000111801	BTN3A3	6	26440700	26453643	1	protein_coding	10384	BTN3A3	7.19025e-10	1.09011	14	23.7	1.758e-13	rs9379897;rs72839477;rs13220522	24	6	26435700	26458643	54	9	1682011	4.3562	6.6167e-06	BTN3A3
ENSG00000112462	OR12D3	6	29341200	29343068	-1	protein_coding	81797	OR12D3	1.34136e-05	0.883549	9	11.39	1.5204e-08	rs141425519;rs67981811	24	6	29336200	29348068	6	2	1682011	5.4833	2.0874e-08	OR12D3
ENSG00000112763	BTN2A1	6	26458150	26476849	1	protein_coding	11120	BTN2A1	1.07468e-18	0.260571	40	23.7	3.36592e-13	rs72839477;rs9379897;rs13220522;rs34313099	24	6	26453150	26481849	91	14	1682011	6.4288	6.4298e-11	BTN2A1
ENSG00000112812	PRSS16	6	27215480	27224403	1	protein_coding	10279	PRSS16	2.23792e-06	0.00884812	11	15.96	8.8235e-11	rs55658856;rs115091345;rs34388707;rs72839477	24	6	27210480	27229403	47	10	1682011	4.8083	7.6115e-07	PRSS16
ENSG00000115221	ITGB6	2	160956177	161128399	-1	protein_coding	100505984	ITGB6	1.90572e-15	0.208852	3	10.69	1.08054e-06	rs62175963	11	2	160951177	161133399	470	41	1682011	4.3545	6.6677e-06	ITGB6
ENSG00000117148	ACTL8	1	18081808	18153558	1	protein_coding	81569	ACTL8	0.0771442	-0.499703	4	10.21	5.19973e-09	rs4141983	1	1	18076808	18158558	173	20	1682011	4.3918	5.6195e-06	ACTL8
ENSG00000118263	KLF7	2	207938861	208031991	-1	protein_coding	8609	KLF7	0.929931	-2.11539	27	16.35	2.90547e-07	rs2111592;rs6732724	12	2	207933861	208036991	296	38	1682011	3.7365	9.3304e-05	KLF7
ENSG00000118473	SGIP1	1	66999066	67213982	1	protein_coding	84251	SGIP1	0.999651	-0.315319	149	15.14	1.22203e-08	rs6656912;rs4488004	5	1	66994066	67218982	724	25	1682011	5.9139	1.6705e-09	SGIP1
ENSG00000119596	YLPM1	14	75230069	75322244	1	protein_coding	56252	YLPM1	0.999933	-0.911821	57	13.1	6.51483e-09	rs7152906;rs12588874	49	14	75225069	75327244	157	13	1682011	5.3848	3.6255e-08	YLPM1
ENSG00000119608	PROX2	14	75319736	75330537	-1	protein_coding	283571	PROX2	7.88535e-07	0.50268	14	13.08	1.54543e-08	rs7152906;rs12588874	49	14	75314736	75335537	39	7	1682011	5.2374	8.1446e-08	PROX2
ENSG00000119616	FCF1	14	75179847	75203394	1	protein_coding	51077	FCF1	0.934257	-1.34336	9	18.66	1.46886e-09	rs7152906;rs12588874	49	14	75174847	75208394	36	8	1682011	4.0733	2.3176e-05	FCF1
ENSG00000119682	AREL1	14	75120140	75179818	-1	protein_coding	9870	AREL1	0.0118021	-0.560095	17	18.66	4.04845e-10	rs7152906;rs12588874	49	14	75115140	75184818	66	6	1682011	4.5234	3.0425e-06	AREL1
ENSG00000119689	DLST	14	75348594	75370448	1	protein_coding	1743	DLST	0.950394	0.114612	29	15.09	9.2e-08	rs12588874;rs7152906	49	14	75343594	75375448	71	9	1682011	5.1143	1.5742e-07	DLST
ENSG00000120694	HSPH1	13	31710762	31736525	-1	protein_coding	10808	HSPH1	0.983009	-0.809054	14	11.05	9.23138e-10	rs41292151	46	13	31705762	31741525	71	8	1682011	3.8035	7.1328e-05	HSPH1
ENSG00000124160	NCOA5	20	44689624	44718591	-1	protein_coding	57727	NCOA5	0.9968	-0.349365	8	21.5	1.62903e-10	rs13037326;rs6074012	61	20	44684624	44723591	76	11	1682011	3.8092	6.972e-05	NCOA5
ENSG00000124557	BTN1A1	6	26501449	26510650	1	protein_coding	696	BTN1A1	1.14088e-09	-0.329705	15	9.839	1.02406e-13	rs34313099;rs72839477;rs13220522;rs9379897	24	6	26496449	26515650	46	8	1682011	5.5309	1.5931e-08	BTN1A1
ENSG00000124564	SLC17A3	6	25833294	25882514	-1	protein_coding	10786	SLC17A3	9.88206e-14	-0.246503	21	12.01	5.38363e-09	rs13220522	24	6	25828294	25887514	175	20	1682011	3.8957	4.8953e-05	SLC17A3
ENSG00000124610	HIST1H1A	6	26017260	26018040	-1	protein_coding	3024	HIST1H1A	0.0035308	-0.372207	2	9.502	7.34864e-09	rs13220522	24	6	26012260	26023040	31	10	1682011	3.719	9.9991e-05	HIST1H1A
ENSG00000124635	HIST1H2BJ	6	27093676	27100541	-1	protein_coding	8970	HIST1H2BJ	0.478842	0.308582	4	4	1.59038e-13	rs34388707;rs72839477;rs13220522	24	6	27088676	27105541	29	10	1682011	6.3914	8.2166e-11	HIST1H2BJ
ENSG00000125743	SNRPD2	19	46190712	46195827	-1	protein_coding	6633	SNRPD2	0.747515	-0.475801	7	25.5	2.01575e-08	rs10423928	60	19	46185712	46200827	25	6	1682011	3.8789	5.2456e-05	SNRPD2
ENSG00000126214	KLC1	14	104028233	104167888	1	protein_coding	3831	KLC1	0.514955	NA	102	10.91	1.25045e-09	rs10141157;rs4906348;rs61996704	51	14	104023233	104172888	320	18	1682011	5.4539	2.464e-08	KLC1
ENSG00000126215	XRCC3	14	104163946	104181841	-1	protein_coding	7517	XRCC3	6.31833e-08	0.467663	6	5.053	9.96155e-09	rs4906348	51	14	104158946	104186841	50	10	1682011	4.8361	6.6194e-07	XRCC3
ENSG00000131323	TRAF3	14	103243813	103377837	1	protein_coding	7187	TRAF3	0.998406	-1.45451	137	13.53	4.43725e-08	rs12589771	51	14	103238813	103382837	272	16	1682011	4.8574	5.9466e-07	TRAF3
ENSG00000133216	EPHB2	1	23037332	23241818	1	protein_coding	2048	EPHB2	0.999949	-0.362526	38	11.5	3.04519e-08	rs4655127	2	1	23032332	23246818	375	47	1682011	6.2078	2.6867e-10	EPHB2
ENSG00000135503	ACVR1B	12	52345451	52390862	1	protein_coding	91	ACVR1B	0.998904	NA	37	17.63	2.82523e-08	rs61914045	43	12	52340451	52395862	86	12	1682011	4.5212	3.0745e-06	ACVR1B
ENSG00000137185	ZSCAN9	6	28192664	28201260	1	protein_coding	7746	ZSCAN9	4.10249e-08	0.461166	31	13.63	2.70118e-17	rs67981811;rs853676;rs72839477;rs116406755;rs200986;rs1150696;rs9393909;rs141425519	24	6	28187664	28206260	35	9	1682011	7.956	8.8818e-16	ZSCAN9
ENSG00000137259	HIST1H2AB	6	26033320	26033796	-1	protein_coding	8335	HIST1H2AB	0.00531944	0.228135	6	9.781	5.12831e-09	rs13220522	24	6	26028320	26038796	24	7	1682011	4.2602	1.0213e-05	HIST1H2AB
ENSG00000137338	PGBD1	6	28249314	28270326	1	protein_coding	84547	PGBD1	1.46735e-05	-0.0800605	27	14.75	5.79805e-18	rs853676;rs9393909;rs116406755;rs67981811;rs72839477;rs141425519	24	6	28244314	28275326	65	12	1682011	6.6333	1.6411e-11	PGBD1
ENSG00000140718	FTO	16	53737875	54155853	1	protein_coding	79068	FTO	0.0113446	0.293683	131	21.4	1.79299e-26	rs11075985;rs7190492;rs7187961;rs113191842	55	16	53732875	54160853	1250	108	1682011	6.5829	2.3071e-11	FTO
ENSG00000143207	RFWD2	1	175913967	176176629	-1	protein_coding	64326	RFWD2	0.998566	NA	95	15.3	1.12995e-09	rs12031733;rs6680839	8	1	175908967	176181629	568	23	1682011	4.2069	1.2945e-05	RFWD2
ENSG00000145020	AMT	3	49454211	49460186	-1	protein_coding	275	AMT	0.000569475	-0.0226371	14	16.24	3.89387e-06	rs7617480;rs148923907	14	3	49449211	49465186	22	6	1682011	3.7523	8.7602e-05	AMT
ENSG00000145022	TCTA	3	49449639	49453908	1	protein_coding	6988	TCTA	0.0132648	-0.595941	15	16.24	3.89387e-06	rs7617480;rs148923907	14	3	49444639	49458908	17	5	1682011	3.6816	0.00011588	TCTA
ENSG00000145029	NICN1	3	49460379	49466759	-1	protein_coding	84276	NICN1	0.257246	-1.08729	12	14.57	3.89387e-06	rs7617480;rs148923907	14	3	49455379	49471759	23	5	1682011	3.7396	9.2148e-05	NICN1
ENSG00000146109	ABT1	6	26597180	26600278	1	protein_coding	29777	ABT1	0.0271056	0.104221	34	17.98	5.2892e-14	rs72839477;rs9379897;rs13220522;rs34313099;rs62396201	24	6	26592180	26605278	37	7	1682011	7.0415	9.5091e-13	ABT1
ENSG00000147905	ZCCHC7	9	37120536	37358146	1	protein_coding	84186	ZCCHC7	3.37485e-09	0.160586	79	20.1	1.34488e-08	rs62535714	35	9	37115536	37363146	291	16	1682011	5.332	4.857e-08	ZCCHC7
ENSG00000148219	ASTN2	9	119187504	120177348	-1	protein_coding	23245	ASTN2	0.989172	NA	47	14.88	1.15206e-08	rs2418449	36	9	119182504	120182348	2813	143	1682011	6.5557	2.7682e-11	ASTN2
ENSG00000149292	TTC12	11	113185251	113254266	1	protein_coding	54970	TTC12	1.44727e-07	-0.271528	20	11.47	1.21664e-08	rs2734837	42	11	113180251	113259266	135	17	1682011	4.6026	2.0867e-06	TTC12
ENSG00000149295	DRD2	11	113280318	113346413	-1	protein_coding	1813	DRD2	0.733264	NA	57	19.05	9.70513e-11	rs2734837;rs4938021	42	11	113275318	113351413	184	24	1682011	6.7995	5.2486e-12	DRD2
ENSG00000152760	TCTEX1D1	1	67218142	67244470	1	protein_coding	200132	TCTEX1D1	0.00642468	-0.383983	11	15.14	1.993e-07	rs6656912	5	1	67213142	67249470	95	13	1682011	4.8025	7.8342e-07	TCTEX1D1
ENSG00000153250	RBMS1	2	161128662	161350305	-1	protein_coding	5937	RBMS1	0.996886	-1.34865	18	19.34	2.87928e-08	rs62175963	11	2	161123662	161355305	479	33	1682011	4.0419	2.6512e-05	RBMS1
ENSG00000156395	SORCS3	10	106400859	107024993	1	protein_coding	22986	SORCS3	0.325134	0.170375	267	20.6	6.21073e-11	rs11599236;rs11599313;rs1021363;rs11192230	39	10	106395859	107029993	1723	48	1682011	7.6987	6.8735e-15	SORCS3
ENSG00000158321	AUTS2	7	69063905	70258054	1	protein_coding	26053	AUTS2	0.996187	-0.774736	352	20.9	1.19475e-09	rs10452738;rs11981973	29	7	69058905	70263054	2270	78	1682011	6.3595	1.012e-10	AUTS2
ENSG00000158373	HIST1H2BD	6	26158349	26171577	1	protein_coding	3017	HIST1H2BD	0.000277979	-0.0152977	1	2.736	1.5912e-10	rs13220522	24	6	26153349	26176577	30	8	1682011	4.3083	8.2273e-06	HIST1H2BD
ENSG00000158553	POM121L2	6	27253682	27279949	-1	protein_coding	94026	POM121L2	NA	0.313408	7	10.98	8.15294e-14	rs115091345;rs72839477;rs13220522;rs55658856	24	6	27248682	27284949	104	18	1682011	4.129	1.8221e-05	POM121L2
ENSG00000158691	ZSCAN12	6	28346732	28367511	-1	protein_coding	9753	ZSCAN12	1.43992e-05	NA	17	10.8	1.20713e-18	rs141425519;rs67981811;rs116406755	24	6	28341732	28372511	94	10	1682011	5.2774	6.5522e-08	ZSCAN12
ENSG00000162374	ELAVL4	1	50513686	50669458	1	protein_coding	1996	ELAVL4	0.976913	-0.16678	3	4.131	1.42273e-10	rs11579246	3	1	50508686	50674458	205	33	1682011	3.604	0.00015667	ELAVL4
ENSG00000164061	BSN	3	49591922	49708978	1	protein_coding	8927	BSN	1	-1.28511	62	13.05	4.36144e-09	rs7617480;rs4241405	14	3	49586922	49713978	152	13	1682011	5.0176	2.616e-07	BSN
ENSG00000164062	APEH	3	49711435	49721396	1	protein_coding	327	APEH	0.0132157	-0.271805	3	13.52	1.58185e-08	rs4241405	14	3	49706435	49726396	20	4	1682011	3.697	0.00010909	APEH
ENSG00000164068	RNF123	3	49726932	49758962	1	protein_coding	63891	RNF123	0.969715	-0.461991	8	22.4	1.56822e-08	rs4241405	14	3	49721932	49763962	57	9	1682011	3.7119	0.00010284	RNF123
ENSG00000164180	TMEM161B	5	87485450	87565293	-1	protein_coding	153396	TMEM161B	0.003685	0.0123156	4	3.115	3.08168e-08	rs3099439	21	5	87480450	87570293	132	18	1682011	3.8432	6.0724e-05	TMEM161B
ENSG00000165219	GAPVD1	9	128024073	128129486	1	protein_coding	26130	GAPVD1	1	-0.165866	130	17.62	2.99997e-09	rs10986730	37	9	128019073	128134486	143	10	1682011	5.2628	7.0957e-08	GAPVD1
ENSG00000165379	LRFN5	14	42076773	42373752	1	protein_coding	145581	LRFN5	0.712325	0.122069	184	21.5	7.89867e-12	rs61990288;rs712407;rs7146404	48	14	42071773	42378752	761	32	1682011	6.4062	7.4589e-11	LRFN5
ENSG00000165995	CACNB2	10	18429606	18830798	1	protein_coding	783	CACNB2	0.00182034	-0.0423939	1	5.937	3.08618e-08	rs184067968	38	10	18424606	18835798	1427	110	1682011	4.4048	5.2948e-06	CACNB2
ENSG00000166126	AMN	14	103388993	103399933	1	protein_coding	81693	AMN	0.0923578	1.39364	11	4.389	5.84787e-07	rs12589771	51	14	103383993	103404933	39	15	1682011	4.1633	1.5686e-05	AMN
ENSG00000166165	CKB	14	103985996	103989448	-1	protein_coding	1152	CKB	0.850845	NA	15	8.956	1.20162e-10	rs3759577;rs754287	51	14	103980996	103994448	26	5	1682011	5.485	2.067e-08	CKB
ENSG00000166166	TRMT61A	14	103995521	104003410	1	protein_coding	115708	TRMT61A	0.00570206	0.113457	15	8.956	1.20162e-10	rs754287;rs4906348;rs61996704	51	14	103990521	104008410	49	8	1682011	5.9245	1.5667e-09	TRMT61A
ENSG00000166170	BAG5	14	104022881	104029168	-1	protein_coding	9529	BAG5	0.0432182	-0.768927	14	10.91	6.34721e-10	rs754287;rs4906348;rs61996704;rs10141157	51	14	104017881	104034168	23	3	1682011	5.5694	1.278e-08	BAG5
ENSG00000168131	OR2B2	6	27878963	27880174	-1	protein_coding	81697	OR2B2	6.8672e-05	-0.212076	9	23.2	7.85063e-16	rs67981811;rs72839477;rs200986;rs1150696;rs7759217;rs116406755	24	6	27873963	27885174	21	6	1682011	6.8325	4.1734e-12	OR2B2
ENSG00000168959	GRM5	11	88237744	88799113	-1	protein_coding	2915	GRM5	0.985984	-0.290923	395	15.33	4.76613e-11	rs1903845;rs585423;rs10501696;rs67279079;rs10830225;rs9665832;rs12295166	41	11	88232744	88804113	1602	41	1682011	6.4359	6.138e-11	GRM5
ENSG00000169213	RAB3B	1	52373628	52456436	-1	protein_coding	5865	RAB3B	0.156443	-1.51927	4	1.607	4.41281e-07	rs35728568	4	1	52368628	52461436	166	18	1682011	4.3052	8.3426e-06	RAB3B
ENSG00000170209	ANKK1	11	113258513	113271140	1	protein_coding	255239	ANKK1	2.51117e-08	-0.0175482	20	8.685	2.54426e-09	rs2734837	42	11	113253513	113276140	57	9	1682011	5.213	9.2892e-08	ANKK1
ENSG00000172260	NEGR1	1	71861623	72748417	-1	protein_coding	257194	NEGR1	0.951349	-1.71358	169	17.85	9.05778e-18	rs1194277;rs2815757;rs2568961	6	1	71856623	72753417	1735	87	1682011	6.4859	4.4088e-11	NEGR1
ENSG00000173421	CCDC36	3	49235861	49295537	1	protein_coding	339834	CCDC36	0.509349	-0.452713	26	11.88	5.7487e-07	rs7617480	14	3	49230861	49300537	80	10	1682011	4.8179	7.2544e-07	CCDC36
ENSG00000173540	GMPPB	3	49754277	49761384	-1	protein_coding	386724	GMPPB	8.24536e-05	-0.659554	7	22.4	1.56822e-08	rs4241405	14	3	49749277	49766384	24	5	1682011	3.7212	9.9127e-05	GMPPB
ENSG00000174891	RSRC1	3	157823644	158263519	1	protein_coding	51319	RSRC1	3.41026e-05	-0.589078	289	21.3	1.72948e-08	rs699927	19	3	157818644	158268519	1278	19	1682011	4.8414	6.4455e-07	RSRC1
ENSG00000175806	MSRA	8	9911778	10286401	1	protein_coding	4482	MSRA	1.69976e-06	0.60153	16	5.395	7.06002e-08	rs11250015	32	8	9906778	10291401	1550	69	1682011	4.573	2.4041e-06	MSRA
ENSG00000176020	AMIGO3	3	49754267	49761349	-1	protein_coding	386724	AMIGO3	7.50516e-06	NA	7	22.4	1.56822e-08	rs4241405	14	3	49749267	49766349	24	5	1682011	3.7212	9.9127e-05	AMIGO3
ENSG00000176095	IP6K1	3	49761727	49823975	-1	protein_coding	9807	IP6K1	0.23518	-2.10343	29	22.4	7.83402e-09	rs4241405	14	3	49756727	49828975	94	9	1682011	3.784	7.7176e-05	IP6K1
ENSG00000176349	AC110781.3	7	1878222	1889567	1	protein_coding	100128374	NA	NA	NA	1	0.501	NA	rs56305291	27	7	1873222	1894567	111	10	1682011	4.1395	1.74e-05	AC110781.3
ENSG00000177352	CCDC71	3	49199968	49203754	-1	protein_coding	64925	CCDC71	0.0169896	NA	3	15.13	5.101e-09	rs148923907;rs7617480	14	3	49194968	49208754	12	4	1682011	4.698	1.3136e-06	CCDC71
ENSG00000178568	ERBB4	2	212240446	213403565	-1	protein_coding	2066	ERBB4	0.999901	2.80334	40	11.81	1.34555e-08	rs72948506	13	2	212235446	213408565	3981	182	1682011	6.4964	4.1133e-11	ERBB4
ENSG00000180573	HIST1H2AC	6	26124373	26139344	1	protein_coding	8334	HIST1H2AC	0.599176	0.739679	1	1.9	1.27741e-09	rs13220522	24	6	26119373	26144344	66	10	1682011	3.5673	0.00018032	HIST1H2AC
ENSG00000180596	HIST1H2BC	6	26115101	26124154	-1	protein_coding	8347	HIST1H2BC	0.00287801	0.335736	1	1.9	1.27741e-09	rs13220522	24	6	26110101	26129154	67	8	1682011	3.7399	9.2042e-05	HIST1H2BC
ENSG00000181315	ZNF322	6	26636518	26659980	-1	protein_coding	79692	ZNF322	NA	-1.14047	66	19.82	6.08367e-14	rs34313099;rs62396201;rs72839477;rs13220522;rs9379897	24	6	26631518	26664980	93	10	1682011	4.0071	3.0734e-05	ZNF322
ENSG00000182179	UBA7	3	49842640	49851379	-1	protein_coding	100847079	UBA7	2.68228e-14	-0.315381	7	18.12	1.47579e-08	rs4241405	14	3	49837640	49856379	16	5	1682011	4.8448	6.3374e-07	UBA7
ENSG00000182572	HIST1H3I	6	27839623	27840099	-1	protein_coding	8968	HIST1H3I	0.36088	-0.232438	21	16.41	5.24012e-17	rs67981811;rs72839477;rs200956;rs200986;rs200964;rs7759217	24	6	27834623	27845099	25	6	1682011	7.715	6.0507e-15	HIST1H3I
ENSG00000182611	HIST1H2AJ	6	27782112	27782607	-1	protein_coding	8331	HIST1H2AJ	0.191198	0.615054	21	16.23	4.93706e-17	rs200986;rs7759217;rs67981811;rs72839477;rs200956;rs2056923	24	6	27777112	27787607	18	4	1682011	7.721	5.7732e-15	HIST1H2AJ
ENSG00000182952	HMGN4	6	26538633	26546482	1	protein_coding	10473	HMGN4	0.557082	-0.351003	15	8.42	6.0209e-13	rs72839477;rs9379897;rs13220522;rs62396201	24	6	26533633	26551482	38	6	1682011	4.2105	1.2741e-05	HMGN4
ENSG00000183763	TRAIP	3	49866034	49894007	-1	protein_coding	10293	TRAIP	0.125104	-0.132255	16	6.995	2.25327e-08	rs4241405	14	3	49861034	49899007	43	6	1682011	3.8089	6.9807e-05	TRAIP
ENSG00000184348	HIST1H2AK	6	27805658	27806117	-1	protein_coding	85235	HIST1H2AK	0.0684285	-0.0412441	25	12.22	8.47691e-17	rs67981811;rs72839477;rs200956;rs7759217;rs2056923;rs200986;rs200964	24	6	27800658	27811117	17	5	1682011	7.502	3.1419e-14	HIST1H2AK
ENSG00000184357	HIST1H1B	6	27834570	27835359	-1	protein_coding	3009	HIST1H1B	0.509139	-0.0898951	20	16.41	5.24012e-17	rs200986;rs67981811;rs72839477;rs200956	24	6	27829570	27840359	27	6	1682011	7.7006	6.7724e-15	HIST1H1B
ENSG00000185130	HIST1H2BL	6	27775257	27775709	-1	protein_coding	8340	HIST1H2BL	0.00286755	-0.030111	24	16.23	4.93706e-17	rs67981811;rs72839477;rs200956;rs7759217;rs2056923;rs200986;rs9357042	24	6	27770257	27780709	19	5	1682011	7.7608	4.2188e-15	HIST1H2BL
ENSG00000185565	LSAMP	3	115521235	117716095	-1	protein_coding	4045	LSAMP	0.946284	NA	132	18.11	1.55531e-09	rs76954012;rs66511648	16:17:00	3	115516235	117721095	6038	294	1682011	6.938	1.9886e-12	LSAMP
ENSG00000185614	FAM212A	3	49840687	49842463	1	protein_coding	389119	FAM212A	0.000589161	NA	5	18.12	1.47579e-08	rs4241405	14	3	49835687	49847463	9	5	1682011	4.0146	2.9773e-05	FAM212A
ENSG00000185909	KLHDC8B	3	49209044	49213917	1	protein_coding	200942	KLHDC8B	0.0104214	-0.0773522	10	15.13	5.101e-09	rs7617480	14	3	49204044	49218917	21	5	1682011	5.7072	5.7418e-09	KLHDC8B
ENSG00000186470	BTN3A2	6	26365387	26378546	1	protein_coding	11118	BTN3A2	0.000124519	2.20791	90	9.653	2.31602e-12	rs9348711;rs9379897	24	6	26360387	26383546	151	14	1682011	7.0318	1.0197e-12	BTN3A2
ENSG00000186472	PCLO	7	82383329	82792246	-1	protein_coding	27445	PCLO	1	-0.00757724	172	21.9	3.737e-10	rs4299948;rs2247523	30	7	82378329	82797246	1014	42	1682011	6.4259	6.5547e-11	PCLO
ENSG00000187323	DCC	18	49866542	51057784	1	protein_coding	1630	DCC	0.999999	-0.23995	251	18.56	1.44091e-10	rs17410557;rs4632195;rs10164055	57	18	49861542	51062784	4284	108	1682011	6.2802	1.691e-10	DCC
ENSG00000187492	CDHR4	3	49828165	49837268	-1	protein_coding	389118	CDHR4	0.0134739	0.0436097	8	18.12	7.83402e-09	rs4241405	14	3	49823165	49842268	26	9	1682011	5.3723	3.8872e-08	CDHR4
ENSG00000187626	ZKSCAN4	6	28212401	28227011	-1	protein_coding	387032	ZKSCAN4	6.74288e-05	0.661631	33	22.3	1.62282e-17	rs67981811;rs72839477;rs853676;rs116406755;rs9393909;rs141425519	24	6	28207401	28232011	46	11	1682011	7.4692	4.0357e-14	ZKSCAN4
ENSG00000187676	B3GALTL	13	31774073	31906413	1	protein_coding	145173	B3GALTL	2.01557e-10	1.41187	157	23.2	7.83324e-11	rs9529314;rs41292151;rs7339288	46	13	31769073	31911413	304	23	1682011	6.8251	4.3932e-12	B3GALTL
ENSG00000188315	C3orf62	3	49306035	49315342	-1	protein_coding	100422952	C3orf62	0.00712466	-1.95031	8	11.88	7.59009e-07	rs7617480;rs148923907	14	3	49301035	49320342	21	5	1682011	3.6279	0.00014288	C3orf62
ENSG00000188981	MSANTD1	4	3246096	3273465	1	protein_coding	345222	MSANTD1	0.322172	-0.464369	5	3.787	5.42266e-07	rs3905238	20	4	3241096	3278465	116	11	1682011	3.6503	0.00013099	MSANTD1
ENSG00000189134	NKAPL	6	28227098	28228736	1	protein_coding	222698	NKAPL	0.000165621	0.0513426	16	22.3	7.50898e-18	rs853676;rs9393909;rs116406755;rs67981811;rs72839477	24	6	28222098	28233736	22	8	1682011	7.0637	8.1063e-13	NKAPL
ENSG00000189283	FHIT	3	59735036	61237133	-1	protein_coding	2272	FHIT	0.00139184	0.884593	183	19.84	8.00559e-09	rs9816087;rs843812	15	3	59730036	61242133	5940	335	1682011	4.305	8.3476e-06	FHIT
ENSG00000189298	ZKSCAN3	6	28317691	28336947	1	protein_coding	80317	ZKSCAN3	0.000122608	-0.652443	11	13.57	1.79217e-18	rs116406755;rs67981811;rs72839477;rs141425519	24	6	28312691	28341947	80	16	1682011	4.9528	3.6569e-07	ZKSCAN3
ENSG00000196092	PAX5	9	36833272	37034103	-1	protein_coding	5079	PAX5	0.984244	-0.198032	24	12.64	3.89573e-08	rs7867479	35	9	36828272	37039103	711	64	1682011	4.5863	2.2559e-06	PAX5
ENSG00000196226	HIST1H2BB	6	26043455	26043885	-1	protein_coding	3018	HIST1H2BB	0.130328	0.288117	6	14.99	5.12831e-09	rs13220522	24	6	26038455	26048885	31	9	1682011	3.9069	4.675e-05	HIST1H2BB
ENSG00000196331	HIST1H2BO	6	27861203	27861669	1	protein_coding	8348	HIST1H2BO	3.07278e-05	-0.223063	23	21.5	5.98765e-17	rs72839477;rs200964;rs200986;rs200956;rs7759217;rs67981811	24	6	27856203	27866669	16	4	1682011	7.7806	3.6082e-15	HIST1H2BO
ENSG00000196374	HIST1H2BM	6	27782822	27783267	1	protein_coding	8342	HIST1H2BM	0.00275346	-0.27562	22	16.23	4.93706e-17	rs200986;rs7759217;rs67981811;rs72839477;rs200956;rs2056923	24	6	27777822	27788267	20	5	1682011	7.5716	1.843e-14	HIST1H2BM
ENSG00000196531	NACA	12	57106212	57125412	-1	protein_coding	4666	NACA	0.0203382	0.0287433	1	3.079	3.08016e-07	rs59333125	44	12	57101212	57130412	37	7	1682011	3.8515	5.8699e-05	NACA
ENSG00000196628	TCF4	18	52889562	53332018	-1	protein_coding	6925	TCF4	0.999867	0.443466	134	20.4	9.92166e-14	rs1125313;rs1942262;rs1788030;rs1788019;rs12967143;rs10503002;rs2924321;rs896686;rs1377243;rs2924329;rs3017183;rs1452787	58	18	52884562	53337018	697	51	1682011	7.1022	6.1378e-13	TCF4
ENSG00000196747	HIST1H2AI	6	27775899	27776429	1	protein_coding	85235	HIST1H2AI	0.581587	-0.0583265	26	16.23	4.93706e-17	rs67981811;rs72839477;rs200956;rs7759217;rs2056923;rs200986;rs9357042	24	6	27770899	27781429	19	5	1682011	7.7527	4.4964e-15	HIST1H2AI
ENSG00000196787	HIST1H2AG	6	27100832	27103070	1	protein_coding	85235	HIST1H2AG	0.000610464	-0.741637	4	4	1.59038e-13	rs34388707;rs72839477;rs13220522	24	6	27095832	27108070	15	8	1682011	6.1534	3.7915e-10	HIST1H2AG
ENSG00000196812	ZSCAN16	6	28092338	28097860	1	protein_coding	80345	ZSCAN16	2.67303e-06	0.184187	53	10.5	5.08264e-17	rs1150696;rs141425519;rs200986;rs67981811;rs853676;rs72839477;rs116406755	24	6	28087338	28102860	27	5	1682011	7.5575	2.0539e-14	ZSCAN16
ENSG00000197153	HIST1H3J	6	27858093	27860884	-1	protein_coding	8968	HIST1H3J	0.695884	-0.189708	26	21.5	5.24012e-17	rs200986;rs200964;rs200956;rs7759217;rs67981811;rs72839477	24	6	27853093	27865884	21	4	1682011	7.8017	3.0531e-15	HIST1H3J
ENSG00000197238	HIST1H4J	6	27791884	27792257	1	protein_coding	554313	HIST1H4J	0.423754	0.59845	25	9.571	1.10913e-16	rs67981811;rs72839477;rs200956;rs7759217;rs2056923	24	6	27786884	27797257	14	5	1682011	7.2242	2.5208e-13	HIST1H4J
ENSG00000197279	ZNF165	6	28048753	28057341	1	protein_coding	7718	ZNF165	0.000563292	0.227981	54	12.61	3.94958e-17	rs67981811;rs72839477;rs1150696;rs853676;rs116406755;rs200986;rs141425519	24	6	28043753	28062341	61	9	1682011	7.4368	5.157e-14	ZNF165
ENSG00000197386	HTT	4	3076408	3245676	1	protein_coding	3064	HTT	1	-0.565823	64	22.4	4.16741e-08	rs3905238	20	4	3071408	3250676	347	20	1682011	3.7143	0.00010187	HTT
ENSG00000197903	HIST1H2BK	6	27106073	27114619	-1	protein_coding	85236	HIST1H2BK	0.490754	-0.0430523	2	3.931	4.87697e-10	rs34388707	24	6	27101073	27119619	22	8	1682011	4.4977	3.4341e-06	HIST1H2BK
ENSG00000197914	HIST1H4K	6	27798952	27799305	-1	protein_coding	554313	HIST1H4K	0.429119	0.387416	21	12.22	1.26822e-16	rs67981811;rs72839477;rs7759217;rs200956;rs2056923	24	6	27793952	27804305	11	4	1682011	7.9284	1.1102e-15	HIST1H4K
ENSG00000198056	PRIM1	12	57125380	57146157	-1	protein_coding	5557	PRIM1	0.0268979	-0.372562	1	3.079	3.08016e-07	rs59333125	44	12	57120380	57151157	28	6	1682011	3.6861	0.00011388	PRIM1
ENSG00000198208	RPS6KL1	14	75370657	75390099	-1	protein_coding	83694	RPS6KL1	0.000674281	0.895648	11	15.09	9.2e-08	rs12588874;rs7152906	49	14	75365657	75395099	63	10	1682011	4.2927	8.824e-06	RPS6KL1
ENSG00000198315	ZKSCAN8	6	28109688	28127250	1	protein_coding	7745	ZKSCAN8	0.000231595	-0.142528	82	17.5	5.76395e-17	rs200986;rs1150696;rs67981811;rs853676;rs72839477;rs116406755;rs141425519	24	6	28104688	28132250	73	7	1682011	7.4845	3.5916e-14	ZKSCAN8
ENSG00000198339	HIST1H4I	6	27107076	27108418	1	protein_coding	554313	HIST1H4I	0.446296	-0.468005	2	3.931	4.87697e-10	rs34388707	24	6	27102076	27113418	12	6	1682011	4.9406	3.8935e-07	HIST1H4I
ENSG00000198374	HIST1H2AL	6	27833034	27833606	1	protein_coding	85235	HIST1H2AL	0.0624869	-0.360341	18	16.41	6.47242e-17	rs200986;rs67981811;rs72839477;rs200956	24	6	27828034	27838606	27	6	1682011	8.014	5.5511e-16	HIST1H2AL
ENSG00000198558	HIST1H4L	6	27840926	27841289	-1	protein_coding	554313	HIST1H4L	0.191235	0.42689	22	16.41	5.24012e-17	rs67981811;rs72839477;rs200956;rs200986;rs200964;rs7759217	24	6	27835926	27846289	22	7	1682011	7.7352	5.1625e-15	HIST1H4L
ENSG00000203813	HIST1H3H	6	27777842	27778314	1	protein_coding	8968	HIST1H3H	0.0249392	-0.177817	25	16.23	4.93706e-17	rs200956;rs7759217;rs2056923;rs200986;rs9357042;rs67981811;rs72839477	24	6	27772842	27783314	23	5	1682011	7.8088	2.8866e-15	HIST1H3H
ENSG00000204702	OR2J1	6	29068386	29069658	1	protein_coding	NA	OR2J1	0.0174945	NA	7	11.79	2.87526e-09	rs141425519;rs67981811	24	6	29063386	29074658	3	2	1682011	4.9568	3.5824e-07	OR2J1
ENSG00000204713	TRIM27	6	28870779	28891766	-1	protein_coding	5987	TRIM27	0.878752	-0.142068	24	18.69	1.11918e-10	rs141425519;rs67981811	24	6	28865779	28896766	14	7	1682011	5.0691	1.9982e-07	TRIM27
ENSG00000213047	DENND1B	1	197473878	197744826	-1	protein_coding	163486	DENND1B	0.636578	-0.145185	36	16.44	3.55415e-09	rs12117045	9	1	197468878	197749826	332	17	1682011	3.5486	0.00019362	DENND1B
ENSG00000214670	AC007956.1	14	75158879	75179800	-1	protein_coding	NA	NA	NA	NA	8	18.66	9.32024e-10	rs7152906;rs12588874	49	14	75153879	75184800	36	5	1682011	4.1901	1.3943e-05	AC007956.1
ENSG00000224586	GPX5	6	28493702	28502729	1	protein_coding	2880	GPX5	0.00888468	0.354876	2	1.462	8.30626e-09	rs141425519;rs116406755	24	6	28488702	28507729	2	1	1682011	4.4785	3.7587e-06	GPX5
ENSG00000224997	AL049840.1	14	104177607	104179149	1	protein_coding	NA	NA	NA	NA	1	0.218	1.00145e-08	rs4906348	51	14	104172607	104184149	16	6	1682011	4.4863	3.6234e-06	AL049840.1
ENSG00000225399	RP11-3B7.1	3	49297518	49298744	1	protein_coding	NA	NA	NA	NA	6	11.88	7.59009e-07	rs7617480	14	3	49292518	49303744	12	6	1682011	4.7001	1.3e-06	RP11-3B7.1
ENSG00000227839	AL645730.2	1	50459990	50461874	1	protein_coding	NA	NA	NA	NA	2	7.324	1.08247e-09	rs11579246	3	1	50454990	50466874	12	5	1682011	3.8759	5.3124e-05	AL645730.2
ENSG00000233224	HIST1H2AM	6	27860477	27860963	-1	protein_coding	85235	HIST1H2AM	0.000856482	-0.225135	25	21.5	5.24012e-17	rs67981811;rs72839477;rs200964;rs200986;rs200956;rs7759217	24	6	27855477	27865963	16	4	1682011	7.845	2.1649e-15	HIST1H2AM
ENSG00000233822	HIST1H2BN	6	27806323	27823487	1	protein_coding	8341	HIST1H2BN	0.139775	0.145508	33	15.9	6.47242e-17	rs67981811;rs72839477;rs200956;rs7759217;rs2056923;rs200986;rs200964	24	6	27801323	27828487	40	8	1682011	7.7259	5.5511e-15	HIST1H2BN
ENSG00000235109	ZSCAN31	6	28292470	28324048	-1	protein_coding	64288	ZSCAN31	3.77127e-09	1.10713	31	13.57	2.06344e-18	rs141425519;rs67981811;rs72839477;rs853676;rs116406755	24	6	28287470	28329048	116	21	1682011	6.5915	2.1775e-11	ZSCAN31
ENSG00000236980	C3orf84	3	49215065	49229291	-1	protein_coding	646498	C3orf84	0.000221292	0.0590497	16	15.13	5.101e-09	rs7617480	14	3	49210065	49234291	32	5	1682011	5.5074	1.821e-08	C3orf84
ENSG00000237515	SHISA9	16	12995477	13334272	1	protein_coding	729993	SHISA9	NA	NA	143	13.54	1.3577e-08	rs7200826	53	16	12990477	13339272	1394	103	1682011	5.8885	1.9485e-09	SHISA9
ENSG00000248458	AL139147.1	1	67131547	67142710	-1	protein_coding	NA	NA	NA	NA	30	11.88	1.409e-08	rs6656912;rs4488004	5	1	67126547	67147710	66	10	1682011	5.4402	2.6611e-08	AL139147.1
ENSG00000256053	APOPT1	14	104029299	104073860	1	protein_coding	84334	APOPT1	0.000361376	-0.703676	61	10.91	1.29096e-09	rs4906348;rs61996704	51	14	104024299	104078860	119	11	1682011	5.5897	1.1371e-08	APOPT1
ENSG00000256500	RP11-73M18.2	14	104029299	104152261	1	protein_coding	3831	NA	NA	NA	97	10.91	1.25045e-09	rs4906348;rs61996704	51	14	104024299	104157261	286	18	1682011	5.9181	1.6282e-09	RP11-73M18.2

## Sheet: Supplementary Table 05
Table S5.The result of tissue enrichments based on MAGMA
FULL_NAME	TYPE	NGENES	BETA	BETA_STD	SE	P
Adipose_Subcutaneous	COVAR	17187	-0.02929	-0.058432	0.011916	0.99301
Adipose_Visceral_Omentum	COVAR	17187	-0.044887	-0.087145	0.012327	0.99986
Adrenal_Gland	COVAR	17187	-0.020729	-0.039996	0.011098	0.96909
Artery_Aorta	COVAR	17187	-0.025036	-0.051064	0.011363	0.9862
Artery_Coronary	COVAR	17187	-0.034778	-0.069189	0.013191	0.99581
Artery_Tibial	COVAR	17187	-0.0075083	-0.015451	0.01116	0.74946
Bladder	COVAR	17187	-0.038167	-0.074332	0.014536	0.99567
Brain_Amygdala	COVAR	17187	0.039706	0.067575	0.0086747	2.3759e-06
Brain_Anterior_cingulate_cortex_BA24	COVAR	17187	0.043952	0.077557	0.0079777	1.8302e-08
Brain_Caudate_basal_ganglia	COVAR	17187	0.036675	0.063287	0.0086865	1.2176e-05
Brain_Cerebellar_Hemisphere	COVAR	17187	0.040384	0.080993	0.0067321	1.0176e-09
Brain_Cerebellum	COVAR	17187	0.042139	0.083593	0.0069476	6.746e-10
Brain_Cortex	COVAR	17187	0.046125	0.084024	0.007871	2.3609e-09
Brain_Frontal_Cortex_BA9	COVAR	17187	0.045555	0.083855	0.0076074	1.0855e-09
Brain_Hippocampus	COVAR	17187	0.035079	0.059341	0.0088278	3.5546e-05
Brain_Hypothalamus	COVAR	17187	0.038984	0.067033	0.0089413	6.5483e-06
Brain_Nucleus_accumbens_basal_ganglia	COVAR	17187	0.040045	0.06941	0.008381	8.9323e-07
Brain_Putamen_basal_ganglia	COVAR	17187	0.032532	0.055306	0.0087732	0.00010476
Brain_Spinal_cord_cervical_c-1	COVAR	17187	0.015696	0.028192	0.0095159	0.049535
Brain_Substantia_nigra	COVAR	17187	0.023532	0.040476	0.0094706	0.0064872
Breast_Mammary_Tissue	COVAR	17187	-0.050774	-0.097589	0.014002	0.99986
Cells_Cultured_fibroblasts	COVAR	17187	0.004117	0.0088194	0.0072802	0.28587
Cells_EBV-transformed_lymphocytes	COVAR	17187	0.0022593	0.00493	0.0053851	0.33741
Cervix_Ectocervix	COVAR	17187	-0.011566	-0.022655	0.013486	0.80446
Cervix_Endocervix	COVAR	17187	-0.01691	-0.03345	0.012919	0.90471
Colon_Sigmoid	COVAR	17187	-0.0054303	-0.010618	0.013921	0.65175
Colon_Transverse	COVAR	17187	-0.041681	-0.076581	0.012685	0.99949
Esophagus_Gastroesophageal_Junction	COVAR	17187	-0.013253	-0.026074	0.014264	0.82359
Esophagus_Mucosa	COVAR	17187	-0.021573	-0.041678	0.0084439	0.99468
Esophagus_Muscularis	COVAR	17187	-0.016964	-0.033443	0.01384	0.88984
Fallopian_Tube	COVAR	17187	-0.02908	-0.056371	0.01314	0.98655
Heart_Atrial_Appendage	COVAR	17187	-0.0013422	-0.0024086	0.010507	0.55082
Heart_Left_Ventricle	COVAR	17187	-0.013109	-0.021872	0.010031	0.90436
Kidney_Cortex	COVAR	17187	-0.038299	-0.067263	0.0099031	0.99994
Kidney_Medulla	COVAR	17187	-0.029915	-0.05528	0.010186	0.99834
Liver	COVAR	17187	-0.021508	-0.038726	0.0070593	0.99884
Lung	COVAR	17187	-0.044003	-0.08501	0.010121	0.99999
Minor_Salivary_Gland	COVAR	17187	-0.037941	-0.070574	0.010562	0.99984
Muscle_Skeletal	COVAR	17187	-0.0082008	-0.01551	0.0077004	0.85655
Nerve_Tibial	COVAR	17187	-0.0032348	-0.0065068	0.011174	0.6139
Ovary	COVAR	17187	-0.0038306	-0.007761	0.010744	0.63928
Pancreas	COVAR	17187	-0.035112	-0.058687	0.0094412	0.9999
Pituitary	COVAR	17187	0.028273	0.05266	0.0099393	0.0022268
Prostate	COVAR	17187	-0.035001	-0.066354	0.013298	0.99575
Skin_Not_Sun_Exposed_Suprapubic	COVAR	17187	-0.028741	-0.055376	0.0084161	0.99968
Skin_Sun_Exposed_Lower_leg	COVAR	17187	-0.029551	-0.057294	0.0084376	0.99977
Small_Intestine_Terminal_Ileum	COVAR	17187	-0.035336	-0.064931	0.010448	0.99964
Spleen	COVAR	17187	-0.016369	-0.032423	0.0080279	0.97926
Stomach	COVAR	17187	-0.061514	-0.11167	0.013223	1
Testis	COVAR	17187	0.0067849	0.0117	0.0061799	0.13613
Thyroid	COVAR	17187	-0.025674	-0.050819	0.010766	0.99145
Uterus	COVAR	17187	-0.012754	-0.025968	0.012117	0.85372
Vagina	COVAR	17187	-0.028822	-0.055073	0.012144	0.99118
Whole_Blood	COVAR	17187	-0.010535	-0.019037	0.0062317	0.95453

## Sheet: Supplementary Table 06
Table S6.The F of every SNP of the instrumental variable
	SNP	effect allele	other allele	id.exposure	exposure	beta.exposure	se.exposure	pval.exposure	MAF	id.outcome	outcome	beta.outcome	se.outcome	pval.outcome	R^2=2×(1-MAF)×MAF×(Beta^2)	Fvalue=(beta/se)^2	Fvalue=[(N-K-1)/k]脳[R^2/[(1-R^2)]]	Total Fvalue	Total R^2
1	rs1021363	A	G	RtKJne	exposure	0.03	0.0045	2.287e-11	0.338	qnty5Z	outcome	0.00523237	0.00862717	0.544184	0.000402761	44.4444	526.359	462.872	0.0139753
2	rs10235664	C	T	RtKJne	exposure	-0.027	0.0049	4.677e-08	0.2694	qnty5Z	outcome	-0.022545	0.00815825	0.00571913	0.000286969	30.3623	374.99
3	rs10501696	A	G	RtKJne	exposure	0.0295	0.0044	2.894e-11	0.492	qnty5Z	outcome	0.00842643	0.00779898	0.27994	0.000435014	44.9509	568.528
4	rs10913112	T	C	RtKJne	exposure	-0.0262	0.0045	4.525e-09	0.3986	qnty5Z	outcome	-0.0188139	0.00795836	0.0180763	0.000329104	33.8983	430.067
5	rs12631196	A	G	RtKJne	exposure	0.0241	0.0044	3.279e-08	0.4493	qnty5Z	outcome	-0.0116174	0.0076912	0.13092	0.000287419	30.0005	375.578
8	rs13037326	T	C	RtKJne	exposure	0.031	0.0049	2.398e-10	0.2614	qnty5Z	outcome	0.0162614	0.00851051	0.0560377	0.000371081	40.025	484.942
9	rs1367635	C	T	RtKJne	exposure	0.0253	0.0043	4.354e-09	0.499	qnty5Z	outcome	0.0177012	0.00770196	0.0215462	0.000320044	34.6182	418.224
10	rs150186873	C	A	RtKJne	exposure	0.0704	0.012	4.513e-09	0.0169	qnty5Z	outcome	0.0110883	0.0289878	0.702079	0.000164687	34.4178	215.175
11	rs150346963	T	C	RtKJne	exposure	0.0283	0.0044	1.157e-10	0.3986	qnty5Z	outcome	0.0054688	0.0077266	0.479077	0.000383976	41.3683	501.8
12	rs17641524	T	C	RtKJne	exposure	-0.03	0.0053	1.502e-08	0.1829	qnty5Z	outcome	0.0155981	0.0108778	0.151591	0.000269006	32.0399	351.511
13	rs1931388	G	A	RtKJne	exposure	-0.0295	0.0044	1.68e-11	0.4046	qnty5Z	outcome	-0.0231514	0.00778719	0.00294897	0.000419284	44.9509	547.963
14	rs1950829	A	G	RtKJne	exposure	0.0297	0.0043	4.738e-12	0.4811	qnty5Z	outcome	0.0104054	0.00768008	0.175462	0.000440415	47.7063	575.59
15	rs198457	T	C	RtKJne	exposure	-0.0315	0.0056	1.9e-08	0.1909	qnty5Z	outcome	0.00249996	0.012803	0.845187	0.00030652	31.6406	400.546
16	rs2111592	A	G	RtKJne	exposure	0.0263	0.0046	1.35e-08	0.3241	qnty5Z	outcome	0.00125163	0.00806682	0.876697	0.000303042	32.6886	396
17	rs2214123	A	G	RtKJne	exposure	0.0261	0.0045	8.556e-09	0.3698	qnty5Z	outcome	0.00594698	0.00795992	0.454993	0.000317509	33.64	414.911
18	rs2232423	G	A	RtKJne	exposure	-0.062	0.007	1.135e-18	0.06859	qnty5Z	outcome	-0.0253412	0.0174632	0.146747	0.000491151	78.449	641.931
20	rs2418449	C	T	RtKJne	exposure	-0.0281	0.0048	4.245e-09	0.2903	qnty5Z	outcome	-0.00862055	0.00827717	0.29765	0.00032536	34.2713	425.173
21	rs2568958	G	A	RtKJne	exposure	-0.0382	0.0044	2.902e-18	0.3579	qnty5Z	outcome	0.00370442	0.00803489	0.644769	0.000670689	75.374	876.744
24	rs30266	A	G	RtKJne	exposure	0.0366	0.0046	1.428e-15	0.3161	qnty5Z	outcome	0.0152772	0.00847774	0.0715402	0.000579174	63.3062	757.044
25	rs3099439	C	T	RtKJne	exposure	0.0241	0.0043	2.777e-08	0.4861	qnty5Z	outcome	-0.00749916	0.00774488	0.332909	0.000290181	31.4121	379.188
27	rs3807865	A	G	RtKJne	exposure	0.031	0.0044	1.093e-12	0.4016	qnty5Z	outcome	0.0250364	0.00795501	0.00164816	0.00046189	49.6384	603.67
28	rs4141983	C	T	RtKJne	exposure	-0.0264	0.0046	9.692e-09	0.329	qnty5Z	outcome	0.0119534	0.00811707	0.140852	0.00030772	32.9376	402.115
30	rs4799949	C	T	RtKJne	exposure	0.0292	0.0046	1.403e-10	0.339	qnty5Z	outcome	0.011919	0.00868748	0.170073	0.000382117	40.2949	499.371
31	rs4936275	C	T	RtKJne	exposure	-0.0278	0.0044	3.353e-10	0.3618	qnty5Z	outcome	-0.0223827	0.00950049	0.0184752	0.000356899	39.9194	466.402
32	rs508502	T	C	RtKJne	exposure	-0.0264	0.0048	3.556e-08	0.2853	qnty5Z	outcome	0.002508	0.00816725	0.758782	0.000284226	30.25	371.404
33	rs59082935	T	C	RtKJne	exposure	0.0363	0.0066	3.071e-08	0.1481	qnty5Z	outcome	-0.00319133	0.0107605	0.766787	0.000332496	30.25	434.502
34	rs61914045	A	G	RtKJne	exposure	0.0309	0.0054	7.964e-09	0.2097	qnty5Z	outcome	0.00551137	0.00987804	0.576883	0.000316474	32.7438	413.557
35	rs62535714	A	G	RtKJne	exposure	0.0339	0.0058	4.686e-09	0.1471	qnty5Z	outcome	0.00473315	0.00893788	0.596417	0.000288363	34.162	376.813
36	rs66511648	C	T	RtKJne	exposure	0.0297	0.0048	6.03e-10	0.2386	qnty5Z	outcome	0.00699324	0.00935032	0.454512	0.000320499	38.2852	418.818
37	rs6656912	T	C	RtKJne	exposure	-0.0252	0.0043	6.503e-09	0.4314	qnty5Z	outcome	0.000842565	0.00771815	0.91307	0.000311543	34.3451	407.112
38	rs7152906	T	C	RtKJne	exposure	-0.0258	0.0043	1.873e-09	0.4662	qnty5Z	outcome	-0.0206056	0.00769257	0.00739214	0.000331299	36	432.937
39	rs7241572	A	G	RtKJne	exposure	0.0323	0.0054	2.433e-09	0.16	qnty5Z	outcome	0.00600319	0.00939618	0.52289	0.000280436	35.7781	366.451
40	rs72948506	A	G	RtKJne	exposure	0.0265	0.0047	1.715e-08	0.2604	qnty5Z	outcome	0.0152524	0.0083686	0.0683675	0.000270495	31.7904	353.458
42	rs7551758	T	G	RtKJne	exposure	-0.0283	0.0043	5.107e-11	0.4443	qnty5Z	outcome	0.00499656	0.00769795	0.516289	0.000395475	43.3148	516.835
44	rs7725715	G	A	RtKJne	exposure	-0.029	0.0043	1.607e-11	0.4761	qnty5Z	outcome	-0.0239282	0.00790642	0.00247463	0.000419539	45.484	548.296
45	rs843812	A	G	RtKJne	exposure	0.0248	0.0044	1.405e-08	0.3936	qnty5Z	outcome	-0.0129069	0.00769438	0.0934545	0.000293594	31.7686	383.65
46	rs9364755	G	A	RtKJne	exposure	0.0283	0.0051	3.486e-08	0.2366	qnty5Z	outcome	-0.00394237	0.0085706	0.645525	0.000289314	30.7916	378.056
47	rs9529218	T	C	RtKJne	exposure	-0.034	0.0054	2.231e-10	0.2018	qnty5Z	outcome	0.0145347	0.0085456	0.0889734	0.000372409	39.6433	486.679
48	rs9536381	T	C	RtKJne	exposure	0.0255	0.0046	2.617e-08	0.3191	qnty5Z	outcome	0.0312796	0.0080812	0.000108543	0.000282566	30.7302	369.235
49	rs9831648	G	T	RtKJne	exposure	0.0292	0.0052	1.586e-08	0.2117	qnty5Z	outcome	0.0241651	0.010454	0.0208018	0.000284582	31.5325	371.871
